# Supplementary material for: Climbing since the early Miocene: The fossil record of Paullinieae (Sapindaceae)
Source: PLoS One. 2021 Apr 7;16(4):e0248369. doi: 10.1371/journal.pone.0248369 (PMC8026063; doi:10.1371/journal.pone.0248369)
Supplement: S1 Appendix — (ZIP) [file pone.0248369.s001.zip]

Archive with 5 entries (5 files):
- S1 Appendix. MrBayes Analyses (01.22.21)/Accessions.xlsx
- S1 Appendix. MrBayes Analyses (01.22.21)/infile.allcompatCon.tre
- S1 Appendix. MrBayes Analyses (01.22.21)/infile.map.tre
- S1 Appendix. MrBayes Analyses (01.22.21)/infile.mcc.tre
- S1 Appendix. MrBayes Analyses (01.22.21)/infile.nex
