# Supplementary material for: Climbing since the early Miocene: The fossil record of Paullinieae (Sapindaceae)
Source: PLoS One. 2021 Apr 7;16(4):e0248369. doi: 10.1371/journal.pone.0248369 (PMC8026063; doi:10.1371/journal.pone.0248369)
Supplement: S1 Appendix — (ZIP) [file pone.0248369.s001.zip › S1 Appendix. MrBayes Analyses (01.22.21)/Accessions.xlsx]

## Sheet: Sheet2
genus	species_code	Collector	Collection Number	ITS source	trnl-intron source		Source of wood Anatomy for this taxon		Full Citations
Allophyllastrum	frutescens	Lima	812	Acevedo et al 2017 Sys Bot	Acevedo et al 2017 Sys Bot				Acevedo-Rodríguez P, Wurdack KJ, Ferrucci MS, Johnson G, Dias P, Coelho RG, et al. Generic relationships and classification of tribe Paullinieae (Sapindaceae) with a new concept of supertribe Paulliniodae. Systematic Botany.2017;42(1):96–114.
Allophylus	abyssinicus	Desissa & Binggeli	318	Acevedo et al 2017 Sys Bot	Acevedo et al 2017 Sys Bot				Acevedo-Rodríguez P. Systematics of Serjania (Sapindaceae). Part I: A revision of Serjania Sect. Platycoccus. Memoirs of The New York Botanical Garden. 1993;67:1–93.
Allophylus	africanus	Balkwill	4206	Acevedo et al 2017 Sys Bot	Acevedo et al 2017 Sys Bot				Chery JG, Acevedo-Rodríguez P, Rothfels CJ, Specht CD. Phylogeny of Paullinia L. (Paullinieae: Sapindaceae), a diverse genus of lianas with dynamic fruit evolution. Molecular Phylogenetics and Evolution. 2019;140:106577.
Allophylus	arboreus	Wohlhauser & Stiefel	60072	Acevedo et al 2017 Sys Bot	Acevedo et al 2017 Sys Bot				Chery JG, da Cunha Neto IL, Pace MR, Acevedo-Rodr´ıguez P, Specht CD, Rothfels CJ. Wood anatomy of the neotropical liana lineage Paullinia L. (Sapindaceae). IAWA Journal. 2020;41(3):278–300
Allophylus	bicruris	Barthelat	828	Acevedo et al 2017 Sys Bot	Acevedo et al 2017 Sys Bot				Klaassen RKWM. Wood anatomy of the Sapindaceae. IAWA J. suppl 2. International Association ofWood Anatomist, Leiden; 1999.
Allophylus	bojerianus	Ratovoson	961	Acevedo et al 2017 Sys Bot	Acevedo et al 2017 Sys Bot
Allophylus	chaunostachys	Mwangoko Mduvike	729	Acevedo et al 2017 Sys Bot	Acevedo et al 2017 Sys Bot
Allophylus	chirindensis	Hizza	26	Acevedo et al 2017 Sys Bot	Acevedo et al 2017 Sys Bot
Allophylus	comina	Acevedo	12216	Acevedo et al 2017 Sys Bot	Acevedo et al 2017 Sys Bot
Allophylus	crassinervis	NA	NA	Acevedo et al 2017 Sys Bot	Acevedo et al 2017 Sys Bot
Allophylus	decipiens	Phillipson	4194	Acevedo et al 2017 Sys Bot	Acevedo et al 2017 Sys Bot
Allophylus	dissectus	Phillipson	1704	Acevedo et al 2017 Sys Bot	Acevedo et al 2017 Sys Bot
Allophylus	gardineri	Pignal	1834	Acevedo et al 2017 Sys Bot	Acevedo et al 2017 Sys Bot
Allophylus	hirtellus	Cheek	5059	Acevedo et al 2017 Sys Bot	Acevedo et al 2017 Sys Bot
Allophylus	leucoclados	Perdiz	785	Chery et al 2019 MPE
Allophylus	pervillei	Hoffmann & McHangama	399	Acevedo et al 2017 Sys Bot	Acevedo et al 2017 Sys Bot
Allophylus	petiolulatus	Perdiz	872	Chery et al 2019 MPE
Allophylus	poungouensis	McPherson	16109	Acevedo et al 2017 Sys Bot	Acevedo et al 2017 Sys Bot
Allophylus	psilospermus	Chery	19	Chery et al 2019 MPE
Allophylus	pslisospermus	Chery	12	Chery et al 2019 MPE
Allophylus	puberulus	Somner	1069	Acevedo et al 2017 Sys Bot	Acevedo et al 2017 Sys Bot
Allophylus	racemosus	Acevedo	12180	Acevedo et al 2017 Sys Bot	Acevedo et al 2017 Sys Bot
Allophylus	rubifolius	Kuchar	23357	Acevedo et al 2017 Sys Bot	Acevedo et al 2017 Sys Bot
Allophylus	semidentatus	Perdiz	777	Chery et al 2019 MPE
Allophylus	sp_1	Acevedo	14847	Acevedo et al 2017 Sys Bot	Acevedo et al 2017 Sys Bot
Allophylus	sp_2	Barthelat	1540	Acevedo et al 2017 Sys Bot	Acevedo et al 2017 Sys Bot
Ampelorhiza	heteroxylon						This study
Athyana	weinnmanniifolia_1	Acevedo	11166	Acevedo et al 2017 Sys Bot	Acevedo et al 2017 Sys Bot		Klaassen 1999 IAWA
Athyana	weinnmanniifolia_2	Villalobos	4243	Acevedo et al 2017 Sys Bot	Acevedo et al 2017 Sys Bot		Klaassen 1999 IAWA
Bridgesia	incisiifolia	Landrum	9824	Acevedo et al 2017 Sys Bot	Acevedo et al 2017 Sys Bot
Cardiospermum	anomalum	Urdampilleta	330	Acevedo et al 2017 Sys Bot
Cardiospermum	bahianum	Urdampilleta	389	Acevedo et al 2017 Sys Bot
Cardiospermum	corindum_1	Harder & Bringham	3495	Acevedo et al 2017 Sys Bot	Acevedo et al 2017 Sys Bot		Klaassen 1999 IAWA
Cardiospermum	corindum_2		KM062239_KM062345	Acevedo et al 2017 Sys Bot	Acevedo et al 2017 Sys Bot		Klaassen 1999 IAWA
Cardiospermum	grandiflorum_1	Peterson	7088	Chery et al 2019 MPE
Cardiospermum	grandiflorum_2		ATBP603	Acevedo et al 2017 Sys Bot	Acevedo et al 2017 Sys Bot
Cardiospermum	grandiflorum_3		KM062277 KM062362	Acevedo et al 2017 Sys Bot	Acevedo et al 2017 Sys Bot
Cardiospermum	grandiflorum_4	Egan	15-314	Chery et al 2019 MPE
Cardiospermum	halicacabum_1	halicacabum	KM062192 KM062341	Acevedo et al 2017 Sys Bot	Acevedo et al 2017 Sys Bot
Cardiospermum	halicacabum_2	halicacabum	KM062194 KM062296	Acevedo et al 2017 Sys Bot	Acevedo et al 2017 Sys Bot
Cardiospermum	halicacabum_3	Murata	72327	Acevedo et al 2017 Sys Bot
Cardiospermum	heringeri	Urdampilleta	437	Acevedo et al 2017 Sys Bot	Acevedo et al 2017 Sys Bot
Cardiospermum	pechuelii		KM062216 KM062299	Acevedo et al 2017 Sys Bot	Acevedo et al 2017 Sys Bot
Cardiospermum	urvilloides	Urdampilleta	425	Acevedo et al 2017 Sys Bot	Acevedo et al 2017 Sys Bot
Diatenopteryx	sorbifolia		EU720534 EU721303	Acevedo et al 2017 Sys Bot	Acevedo et al 2017 Sys Bot		Klaassen 1999 IAWA
Lophostigma	plumosum_1	Acevedo	6568	Chery et al 2019 MPE
Lophostigma	plumosum_2	Coulleri	267	Chery et al 2019 MPE
Lophostigma	plumosum_3	Acevedo	6554	Acevedo et al 2017 Sys Bot	Acevedo et al 2017 Sys Bot
Paullinia	acutangula	Acevedo	14917	Chery et al 2019 MPE
Paullinia	alata_1	Acevedo	14393	Chery et al 2019 MPE			Chery et al 2020 IAWA
Paullinia	alata_2	Acevedo	7586	Chery et al 2019 MPE			Chery et al 2020 IAWA
Paullinia	alata_3	Dodson	5860	Chery et al 2019 MPE			Chery et al 2020 IAWA
Paullinia	allenii_1	Acevedo	15184	Chery et al 2019 MPE
Paullinia	allenii_2	Acevedo	15255	Chery et al 2019 MPE
Paullinia	alsmithii_1	Granville	16866	Chery et al 2019 MPE
Paullinia	alsmithii_2	Villa	1781	Chery et al 2019 MPE
Paullinia	baileyi_1	Acevedo	15182	Chery et al 2019 MPE			Chery et al 2020 IAWA
Paullinia	baileyi_2	Chery	37	Chery et al 2019 MPE			Chery et al 2020 IAWA
Paullinia	boliviana	Acevedo	14324	Chery et al 2019 MPE
Paullinia	bracteosa_1	Acevedo	15185	Chery et al 2019 MPE			Chery et al 2020 IAWA
Paullinia	bracteosa_2	Chery	26	Chery et al 2019 MPE			Chery et al 2020 IAWA
Paullinia	bracteosa_3	Chery	39	Chery et al 2019 MPE			Chery et al 2020 IAWA
Paullinia	carpopodea_1	Perdiz	519	Chery et al 2019 MPE
Paullinia	carpopodea_2	Perdiz	701	Chery et al 2019 MPE
Paullinia	cf.boliviana	Acevedo	14916	Chery et al 2019 MPE
Paullinia	cf.nobilis	Acevedo	15050	Chery et al 2019 MPE
Paullinia	cf.stellata	Acevedo	14298	Chery et al 2019 MPE
Paullinia	chocoensis	Acevedo	15281	Chery et al 2019 MPE
Paullinia	clathrata_1	Acevedo	15261	Chery et al 2019 MPE
Paullinia	clathrata_2	Acevedo	14305	Acevedo et al 2017 Sys Bot	Acevedo et al 2017 Sys Bot
Paullinia	coriacea	Somner	1070	Acevedo et al 2017 Sys Bot	Acevedo et al 2017 Sys Bot
Paullinia	correae	Acevedo	15228	Chery et al 2019 MPE
Paullinia	costaricensis	Acevedo	15139	Chery et al 2019 MPE
Paullinia	cuneata	Acevedo	14255	Acevedo et al 2017 Sys Bot	Acevedo et al 2017 Sys Bot
Paullinia	dasystachya	Acevedo	14819	Chery et al 2019 MPE			Chery et al 2020 IAWA
Paullinia	elegans	Acevedo	14976	Acevedo et al 2017 Sys Bot	Acevedo et al 2017 Sys Bot
Paullinia	elongata_1	Acevedo	14305	Chery et al 2019 MPE
Paullinia	elongata_2	Acevedo	14401	Chery et al 2019 MPE
Paullinia	eriocarpa	Acevedo	7612	Chery et al 2019 MPE
Paullinia	exalata	Acevedo	14891	Chery et al 2019 MPE			Chery et al 2020 IAWA
Paullinia	faginea	Burnham	1556	Chery et al 2019 MPE
Paullinia	fibrigera_1	Acevedo	15191	Chery et al 2019 MPE			Chery et al 2020 IAWA
Paullinia	fibrigera_2	Chery	21	Chery et al 2019 MPE			Chery et al 2020 IAWA
Paullinia	fimbriata	Clark	4386	Chery et al 2019 MPE			Chery et al 2020 IAWA
Paullinia	fruticosa	Acevedo	14273	Chery et al 2019 MPE
Paullinia	fuscescens_1	Acevedo	11459	Chery et al 2019 MPE
Paullinia	fuscescens_2	Acevedo	15253	Chery et al 2019 MPE
Paullinia	glomerulosa	Acevedo	15194	Chery et al 2019 MPE
Paullinia	hystrix_1	Acevedo	14408	Chery et al 2019 MPE
Paullinia	hystrix_2	Acevedo	14417	Chery et al 2019 MPE
Paullinia	hystrix_3	Acevedo	14895	Chery et al 2019 MPE
Paullinia	hystrix_4	Acevedo	14898	Chery et al 2019 MPE
Paullinia	hystrix_5	Acevedo	14417	Acevedo et al 2017 Sys Bot	Acevedo et al 2017 Sys Bot
Paullinia	imberbis_1	Acevedo	14826	Chery et al 2019 MPE
Paullinia	imberbis_2	Schunke Vigo	14928	Acevedo et al 2017 Sys Bot	Acevedo et al 2017 Sys Bot
Paullinia	ingifolia_1	Acevedo	15248	Chery et al 2019 MPE
Paullinia	ingifolia_2	Acevedo	15282	Chery et al 2019 MPE
Paullinia	ingifolia_3	Acevedo	16067	Chery et al 2019 MPE
Paullinia	josecuatrii	Acevedo	14291	Chery et al 2019 MPE
Paullinia	killipii_1	Acevedo	14308	Chery et al 2019 MPE
Paullinia	killipii_2	Acevedo	14323	Chery et al 2019 MPE
Paullinia	latifolia_1	Acevedo	5835	Chery et al 2019 MPE			Chery et al 2020 IAWA
Paullinia	latifolia_2	Acevedo	6088	Chery et al 2019 MPE			Chery et al 2020 IAWA
Paullinia	leiocarpa	Jansen-Jacobs	3924	Chery et al 2019 MPE
Paullinia	mazanensis	Acevedo	14364	Chery et al 2019 MPE
Paullinia	obovata_1	Acevedo	14382	Chery et al 2019 MPE			Chery et al 2020 IAWA
Paullinia	obovata_2	Acevedo	14441	Chery et al 2019 MPE			Chery et al 2020 IAWA
Paullinia	obovata_3	Acevedo	14918	Chery et al 2019 MPE			Chery et al 2020 IAWA
Paullinia	olivacea_1	Acevedo	14390	Chery et al 2019 MPE
Paullinia	olivacea_2	Schunke Vigo	16002	Acevedo et al 2017 Sys Bot	Acevedo et al 2017 Sys Bot
Paullinia	paullinoides	Acevedo	7519	Chery et al 2019 MPE
Paullinia	pinnata_1	Acevedo	6679	Chery et al 2019 MPE			Chery et al 2020 IAWA
Paullinia	pinnata_2	Chery	41	Chery et al 2019 MPE			Chery et al 2020 IAWA
Paullinia	pinnata_3	Kayombo	1024	Chery et al 2019 MPE			Chery et al 2020 IAWA
Paullinia	pinnata_4	Acevedo	11088	Acevedo et al 2017 Sys Bot	Acevedo et al 2017 Sys Bot		Chery et al 2020 IAWA
Paullinia	prevostiana	Acevedo	11113	Acevedo et al 2017 Sys Bot	Acevedo et al 2017 Sys Bot
Paullinia	pseudota_1	Acevedo	3708	Chery et al 2019 MPE			Chery et al 2020 IAWA
Paullinia	pseudota_2	Perdiz	808	Chery et al 2019 MPE			Chery et al 2020 IAWA
Paullinia	pseudota_3	Roque	2594	Chery et al 2019 MPE			Chery et al 2020 IAWA
Paullinia	revoluta_1	Perdiz	487	Chery et al 2019 MPE
Paullinia	revoluta_2	Perdiz	822	Chery et al 2019 MPE
Paullinia	rubiginosa_1	Perdiz	699	Chery et al 2019 MPE			Chery et al 2020 IAWA
Paullinia	rubiginosa_2	Thomas	12995	Acevedo et al 2017 Sys Bot	Acevedo et al 2017 Sys Bot		Chery et al 2020 IAWA
Paullinia	rufescens_1	Acevedo	11120	Chery et al 2019 MPE
Paullinia	rufescens_2	Acevedo	12350	Acevedo et al 2017 Sys Bot	Acevedo et al 2017 Sys Bot
Paullinia	rugosa_1	Acevedo	14807	Chery et al 2019 MPE			Chery et al 2020 IAWA
Paullinia	rugosa_2	Acevedo	15179	Chery et al 2019 MPE			Chery et al 2020 IAWA
Paullinia	rugosa_3	Chery	25	Chery et al 2019 MPE			Chery et al 2020 IAWA
Paullinia	serjaniifolia	Acevedo	15270	Chery et al 2019 MPE
Paullinia	simulans	Acevedo	15235	Chery et al 2019 MPE
Paullinia	sp._1	Acevedo	11105	Chery et al 2019 MPE
Paullinia	sp._2	Acevedo	12335	Chery et al 2019 MPE
Paullinia	sp._3	Acevedo	15718	Chery et al 2019 MPE
Paullinia	sp._4	Acevedo	16064	Chery et al 2019 MPE
Paullinia	sp._5	Acevedo	16089	Chery et al 2019 MPE
Paullinia	sphaerocarpa	Acevedo	15247	Chery et al 2019 MPE
Paullinia	spicata	Acevedo	12344	Acevedo et al 2017 Sys Bot	Acevedo et al 2017 Sys Bot		Chery et al 2020 IAWA
Paullinia	sprucei	Acevedo	14922	Chery et al 2019 MPE			Chery et al 2020 IAWA
Paullinia	stellata_1	Torke	615	Chery et al 2019 MPE
Paullinia	stellata_2	Acevedo	14958	Acevedo et al 2017 Sys Bot	Acevedo et al 2017 Sys Bot
Paullinia	stipitata_1	Acevedo	15242	Chery et al 2019 MPE
Paullinia	stipitata_2	Acevedo	15280	Chery et al 2019 MPE
Paullinia	subrotunda	Melo	402	Chery et al 2019 MPE
Paullinia	ternata	Perdiz	824	Chery et al 2019 MPE
Paullinia	tomentosa	Acevedo	12236	Chery et al 2019 MPE
Paullinia	trigonia	Perdiz	673	Chery et al 2019 MPE			Chery et al 2020 IAWA
Paullinia	turbacensis_1	Acevedo	15176	Chery et al 2019 MPE
Paullinia	turbacensis_2	Chery	10	Chery et al 2019 MPE
Paullinia	turbacensis_3	Chery	13	Chery et al 2019 MPE
Paullinia	verecunda_1	Acevedo	15234	Chery et al 2019 MPE
Paullinia	verecunda_2	Acevedo	15256	Chery et al 2019 MPE
Paullinia	xestophylla	Hoffman	5955	Acevedo et al 2017 Sys Bot	Acevedo et al 2017 Sys Bot
Serjania	altissima	Acevedo	14953	Acevedo et al 2017 Sys Bot	Acevedo et al 2017 Sys Bot
Serjania	ampelopsisa	Acevedo	11181	Acevedo et al 2017 Sys Bot	Acevedo et al 2017 Sys Bot
Serjania	atrolineata_1	Acevedo	15195	Chery et al 2019 MPE
Serjania	atrolineata_2	Chery	18	Chery et al 2019 MPE
Serjania	atrolineata_3	Chery	42	Chery et al 2019 MPE
Serjania	biternata	Catalan & Teran	837	Acevedo et al 2017 Sys Bot	Acevedo et al 2017 Sys Bot
Serjania	caracasana	Acevedo	15107	Acevedo et al 2017 Sys Bot	Acevedo et al 2017 Sys Bot
Serjania	cf.caracasana	Acevedo	3483	Acevedo et al 2017 Sys Bot	Acevedo et al 2017 Sys Bot
Serjania	clematidifolia	Somner	1078	Acevedo et al 2017 Sys Bot	Acevedo et al 2017 Sys Bot
Serjania	communis	Somner	1334	Acevedo et al 2017 Sys Bot	Acevedo et al 2017 Sys Bot		Acevedo 1993
Serjania	cornigera	Chery	36	Chery et al 2019 MPE
Serjania	cristobaliae	Urdamp	421	Acevedo et al 2017 Sys Bot
Serjania	cuspidata	Somner	1400	Acevedo et al 2017 Sys Bot	Acevedo et al 2017 Sys Bot
Serjania	deltoidea	Acevedo	15725	Chery et al 2019 MPE
Serjania	diversifolia	Acevedo	13462	Acevedo et al 2017 Sys Bot
Serjania	elongata	Acevedo	13547	Acevedo et al 2017 Sys Bot
Serjania	emarginata	Acevedo	15135	Acevedo et al 2017 Sys Bot	Acevedo et al 2017 Sys Bot
Serjania	erythrocaulis	Acevedo	3729	Acevedo et al 2017 Sys Bot	Acevedo et al 2017 Sys Bot
Serjania	eucardia	Somner & Ferrucci	1072	Acevedo et al 2017 Sys Bot	Acevedo et al 2017 Sys Bot
Serjania	fuscifolia	Somner	1455	Acevedo et al 2017 Sys Bot	Acevedo et al 2017 Sys Bot
Serjania	grandiceps	Acevedo	13704	Acevedo et al 2017 Sys Bot	Acevedo et al 2017 Sys Bot
Serjania	grandifolia	Acevedo	11121	Acevedo et al 2017 Sys Bot
Serjania	guerrerensis	Vega Flores	1318	Acevedo et al 2017 Sys Bot	Acevedo et al 2017 Sys Bot
Serjania	ichthyoctona	Somner	1081	Acevedo et al 2017 Sys Bot	Acevedo et al 2017 Sys Bot
Serjania	incanus	Ferrucci	2710	Acevedo et al 2017 Sys Bot	Acevedo et al 2017 Sys Bot
Serjania	lachnocarpa	Wiggens	11060	Acevedo et al 2017 Sys Bot	Acevedo et al 2017 Sys Bot
Serjania	lethalis_1	Roque	1860	Acevedo et al 2017 Sys Bot	Acevedo et al 2017 Sys Bot		Klaassen 1999 IAWA
Serjania	lethalis_2	Somner	1381	Acevedo et al 2017 Sys Bot	Acevedo et al 2017 Sys Bot		Klaassen 1999 IAWA
Serjania	marginata	Acevedo	11131	Acevedo et al 2017 Sys Bot	Acevedo et al 2017 Sys Bot
Serjania	membranacea_1	Acevedo	15227	Chery et al 2019 MPE
Serjania	membranacea_2	Acevedo	12329	Acevedo et al 2017 Sys Bot
Serjania	mexicana_1	Chery	23	Chery et al 2019 MPE
Serjania	mexicana_2	Chery	45	Chery et al 2019 MPE
Serjania	mexicana_3	Acevedo	12014	Acevedo et al 2017 Sys Bot	Acevedo et al 2017 Sys Bot
Serjania	mexicana_4	Acevedo	15080	Acevedo et al 2017 Sys Bot	Acevedo et al 2017 Sys Bot
Serjania	paniculata	Acevedo	15143	Acevedo et al 2017 Sys Bot	Acevedo et al 2017 Sys Bot
Serjania	paucidentata	Chery	34	Chery et al 2019 MPE			Klaassen 1999 IAWA
Serjania	perulacea	Acevedo	11134	Acevedo et al 2017 Sys Bot	Acevedo et al 2017 Sys Bot
Serjania	pyramidata_1	Acevedo	15243	Chery et al 2019 MPE
Serjania	pyramidata_2	Chery	29	Chery et al 2019 MPE
Serjania	reticulata	Torke	508	Chery et al 2019 MPE
Serjania	rhombea	Acevedo	15213	Chery et al 2019 MPE
Serjania	salzmanniana	Perdiz	806	Chery et al 2019 MPE
Serjania	unguiculata	Acevedo	15081	Acevedo et al 2017 Sys Bot	Acevedo et al 2017 Sys Bot
Serjania	yucatanensis	Acevedo	12183	Acevedo et al 2017 Sys Bot	Acevedo et al 2017 Sys Bot
Thinouia	mucronata_1	Zardini	13513	Chery et al 2019 MPE			Klaassen 1999 IAWA
Thinouia	mucronata_2	Keller	6919	Acevedo et al 2017 Sys Bot	Acevedo et al 2017 Sys Bot		Klaassen 1999 IAWA
Thinouia	myriantha	Acevedo	12359	Acevedo et al 2017 Sys Bot	Acevedo et al 2017 Sys Bot
Thinouia	restingae	Somner	1074	Acevedo et al 2017 Sys Bot	Acevedo et al 2017 Sys Bot
Thouinia	acuminata		EU720478_EU721249	Acevedo et al 2017 Sys Bot	Acevedo et al 2017 Sys Bot
Thouinia	paucidentata	Acevedo	12160	Acevedo et al 2017 Sys Bot			Klaassen 1999 IAWA
Thouinia	portoricensis	Acevedo	11435	Acevedo et al 2017 Sys Bot			Klaassen 1999 IAWA
Thouinia	tomentosa	Acevedo	12867	Acevedo et al 2017 Sys Bot	Acevedo et al 2017 Sys Bot
Thouinia	villosa	Hall	825	Acevedo et al 2017 Sys Bot	Acevedo et al 2017 Sys Bot
Urvillea	chacoensis_1	Acevedo	11133	Acevedo et al 2017 Sys Bot	Acevedo et al 2017 Sys Bot
Urvillea	chacoensis_2	HanzKeller	6834	Acevedo et al 2017 Sys Bot	Acevedo et al 2017 Sys Bot
Urvillea	cuchujaquensis	Van Devender	1012	Acevedo et al 2017 Sys Bot	Acevedo et al 2017 Sys Bot
Urvillea	oliveirae	Urdampilleta	337	Acevedo et al 2017 Sys Bot
Urvillea	procumbens	Urdampilleta	322	Acevedo et al 2017 Sys Bot
Urvillea	pterocarpa	Urdampilleta	321	Acevedo et al 2017 Sys Bot	Acevedo et al 2017 Sys Bot
Urvillea	rufescens	Somner	1073	Acevedo et al 2017 Sys Bot	Acevedo et al 2017 Sys Bot
Urvillea	ulmacea_1	Balick	3349	Chery et al 2019 MPE
Urvillea	ulmacea_2	Acevedo	15145	Acevedo et al 2017 Sys Bot	Acevedo et al 2017 Sys Bot
Urvillea	ulmacea_3	ReyesGarcia	5585	Acevedo et al 2017 Sys Bot	Acevedo et al 2017 Sys Bot
