# Supplementary material for: Climbing since the early Miocene: The fossil record of Paullinieae (Sapindaceae)
Source: PLoS One. 2021 Apr 7;16(4):e0248369. doi: 10.1371/journal.pone.0248369 (PMC8026063; doi:10.1371/journal.pone.0248369)
Supplement: S1 Appendix — (ZIP) [file pone.0248369.s001.zip › S1 Appendix. MrBayes Analyses (01.22.21)/infile.allcompatCon.tre]

#NEXUS
[ID: 1007367753]
begin taxa;
	dimensions ntax=216;
	taxlabels
		Allophyllastrum_frutescens
		Allophylus_abyssinicus
		Allophylus_africanus
		Allophylus_arboreus
		Allophylus_bicruris
		Allophylus_bojerianus
		Allophylus_chaunostachys
		Allophylus_chirindensis
		Allophylus_comina
		Allophylus_crassinervis
		Allophylus_decipiens
		Allophylus_dissectus
		Allophylus_gardineri
		Allophylus_hirtellus
		Allophylus_leucoclados
		Allophylus_pervillei
		Allophylus_petiolulatus
		Allophylus_poungouensis
		Allophylus_psilospermus
		Allophylus_pslisospermus
		Allophylus_puberulus
		Allophylus_racemosus
		Allophylus_rubifolius
		Allophylus_semidentatus
		Allophylus_sp_1
		Allophylus_sp_2
		Ampelorhiza_heteroxylon
		Athyana_weinnmanniifolia_1
		Athyana_weinnmanniifolia_2
		Bridgesia_incisiifolia
		Cardiospermum_anomalum
		Cardiospermum_bahianum
		Cardiospermum_corindum_1
		Cardiospermum_corindum_2
		Cardiospermum_grandiflorum_1
		Cardiospermum_grandiflorum_2
		Cardiospermum_grandiflorum_3
		Cardiospermum_grandiflorum_4
		Cardiospermum_halicacabum_1
		Cardiospermum_halicacabum_2
		Cardiospermum_halicacabum_3
		Cardiospermum_heringeri
		Cardiospermum_pechuelii
		Cardiospermum_urvilloides
		Diatenopteryx_sorbifolia
		Lophostigma_plumosum_1
		Lophostigma_plumosum_2
		Lophostigma_plumosum_3
		Paullinia_acutangula
		Paullinia_alata_1
		Paullinia_alata_2
		Paullinia_alata_3
		Paullinia_allenii_1
		Paullinia_allenii_2
		Paullinia_alsmithii_1
		Paullinia_alsmithii_2
		Paullinia_baileyi_1
		Paullinia_baileyi_2
		Paullinia_boliviana
		Paullinia_bracteosa_1
		Paullinia_bracteosa_2
		Paullinia_bracteosa_3
		Paullinia_carpopodea_1
		Paullinia_carpopodea_2
		Paullinia_cf.boliviana
		Paullinia_cf.nobilis
		Paullinia_cf.stellata
		Paullinia_chocoensis
		Paullinia_clathrata_1
		Paullinia_clathrata_2
		Paullinia_coriacea
		Paullinia_correae
		Paullinia_costaricensis
		Paullinia_cuneata
		Paullinia_dasystachya
		Paullinia_elegans
		Paullinia_elongata_1
		Paullinia_elongata_2
		Paullinia_eriocarpa
		Paullinia_exalata
		Paullinia_faginea
		Paullinia_fibrigera_1
		Paullinia_fibrigera_2
		Paullinia_fimbriata
		Paullinia_fruticosa
		Paullinia_fuscescens
		Paullinia_fuscescens_2
		Paullinia_glomerulosa
		Paullinia_hystrix_1
		Paullinia_hystrix_2
		Paullinia_hystrix_3
		Paullinia_hystrix_4
		Paullinia_hystrix_5
		Paullinia_imberbis_1
		Paullinia_imberbis_2
		Paullinia_ingifolia_1
		Paullinia_ingifolia_2
		Paullinia_ingifolia_3
		Paullinia_josecuatrii
		Paullinia_killipii_1
		Paullinia_killipii_2
		Paullinia_latifolia_1
		Paullinia_latifolia_2
		Paullinia_leiocarpa
		Paullinia_mazanensis
		Paullinia_obovata_1
		Paullinia_obovata_2
		Paullinia_obovata_3
		Paullinia_olivacea_1
		Paullinia_olivacea_2
		Paullinia_paullinoides
		Paullinia_pinnata_1
		Paullinia_pinnata_2
		Paullinia_pinnata_3
		Paullinia_pinnata_4
		Paullinia_prevostiana
		Paullinia_pseudota_1
		Paullinia_pseudota_2
		Paullinia_pseudota_3
		Paullinia_revoluta_1
		Paullinia_revoluta_2
		Paullinia_rubiginosa_1
		Paullinia_rubiginosa_2
		Paullinia_rufescens_1
		Paullinia_rufescens_2
		Paullinia_rugosa_1
		Paullinia_rugosa_2
		Paullinia_rugosa_3
		Paullinia_serjaniifolia
		Paullinia_simulans
		Paullinia_sp._1
		Paullinia_sp._2
		Paullinia_sp._3
		Paullinia_sp._4
		Paullinia_sp._5
		Paullinia_sphaerocarpa
		Paullinia_spicata
		Paullinia_sprucei
		Paullinia_stellata_1
		Paullinia_stellata_2
		Paullinia_stipitata_1
		Paullinia_stipitata_2
		Paullinia_subrotunda
		Paullinia_ternata
		Paullinia_tomentosa
		Paullinia_trigonia
		Paullinia_turbacensis_1
		Paullinia_turbacensis_2
		Paullinia_turbacensis_3
		Paullinia_verecunda_1
		Paullinia_verecunda_2
		Paullinia_xestophylla
		Serjania_altissima
		Serjania_ampelopsisa
		Serjania_atrolineata_1
		Serjania_atrolineata_2
		Serjania_atrolineata_3
		Serjania_biternata
		Serjania_caracasana
		Serjania_cf.caracasana
		Serjania_clematidifolia
		Serjania_communis
		Serjania_cornigera
		Serjania_cristobaliae
		Serjania_cuspidata
		Serjania_deltoidea
		Serjania_diversifolia
		Serjania_elongata
		Serjania_emarginata
		Serjania_erythrocaulis
		Serjania_eucardia
		Serjania_fuscifolia
		Serjania_grandiceps
		Serjania_grandifolia
		Serjania_guerrerensis
		Serjania_ichthyoctona
		Serjania_incanus
		Serjania_lachnocarpa
		Serjania_lethalis_1
		Serjania_lethalis_2
		Serjania_marginata
		Serjania_membranacea_1
		Serjania_membranacea_2
		Serjania_mexicana_1
		Serjania_mexicana_2
		Serjania_mexicana_3
		Serjania_mexicana_4
		Serjania_paniculata
		Serjania_paucidentata
		Serjania_perulacea
		Serjania_pyramidata_1
		Serjania_pyramidata_2
		Serjania_reticulata
		Serjania_rhombea
		Serjania_salzmanniana
		Serjania_unguiculata
		Serjania_yucatanensis
		Thinouia_mucronata_1
		Thinouia_mucronata_2
		Thinouia_myriantha
		Thinouia_restingae
		Thouinia_acuminata
		Thouinia_paucidentata
		Thouinia_portoricensis
		Thouinia_tomentosa
		Thouinia_villosa
		Urvillea_chacoensis_1
		Urvillea_chacoensis_2
		Urvillea_cuchujaquensis
		Urvillea_oliveirae
		Urvillea_procumbens
		Urvillea_pterocarpa
		Urvillea_rufescens
		Urvillea_ulmacea_1
		Urvillea_ulmacea_2
		Urvillea_ulmacea_3
		;
end;
begin trees;
	translate
		1	Allophyllastrum_frutescens,
		2	Allophylus_abyssinicus,
		3	Allophylus_africanus,
		4	Allophylus_arboreus,
		5	Allophylus_bicruris,
		6	Allophylus_bojerianus,
		7	Allophylus_chaunostachys,
		8	Allophylus_chirindensis,
		9	Allophylus_comina,
		10	Allophylus_crassinervis,
		11	Allophylus_decipiens,
		12	Allophylus_dissectus,
		13	Allophylus_gardineri,
		14	Allophylus_hirtellus,
		15	Allophylus_leucoclados,
		16	Allophylus_pervillei,
		17	Allophylus_petiolulatus,
		18	Allophylus_poungouensis,
		19	Allophylus_psilospermus,
		20	Allophylus_pslisospermus,
		21	Allophylus_puberulus,
		22	Allophylus_racemosus,
		23	Allophylus_rubifolius,
		24	Allophylus_semidentatus,
		25	Allophylus_sp_1,
		26	Allophylus_sp_2,
		27	Ampelorhiza_heteroxylon,
		28	Athyana_weinnmanniifolia_1,
		29	Athyana_weinnmanniifolia_2,
		30	Bridgesia_incisiifolia,
		31	Cardiospermum_anomalum,
		32	Cardiospermum_bahianum,
		33	Cardiospermum_corindum_1,
		34	Cardiospermum_corindum_2,
		35	Cardiospermum_grandiflorum_1,
		36	Cardiospermum_grandiflorum_2,
		37	Cardiospermum_grandiflorum_3,
		38	Cardiospermum_grandiflorum_4,
		39	Cardiospermum_halicacabum_1,
		40	Cardiospermum_halicacabum_2,
		41	Cardiospermum_halicacabum_3,
		42	Cardiospermum_heringeri,
		43	Cardiospermum_pechuelii,
		44	Cardiospermum_urvilloides,
		45	Diatenopteryx_sorbifolia,
		46	Lophostigma_plumosum_1,
		47	Lophostigma_plumosum_2,
		48	Lophostigma_plumosum_3,
		49	Paullinia_acutangula,
		50	Paullinia_alata_1,
		51	Paullinia_alata_2,
		52	Paullinia_alata_3,
		53	Paullinia_allenii_1,
		54	Paullinia_allenii_2,
		55	Paullinia_alsmithii_1,
		56	Paullinia_alsmithii_2,
		57	Paullinia_baileyi_1,
		58	Paullinia_baileyi_2,
		59	Paullinia_boliviana,
		60	Paullinia_bracteosa_1,
		61	Paullinia_bracteosa_2,
		62	Paullinia_bracteosa_3,
		63	Paullinia_carpopodea_1,
		64	Paullinia_carpopodea_2,
		65	Paullinia_cf.boliviana,
		66	Paullinia_cf.nobilis,
		67	Paullinia_cf.stellata,
		68	Paullinia_chocoensis,
		69	Paullinia_clathrata_1,
		70	Paullinia_clathrata_2,
		71	Paullinia_coriacea,
		72	Paullinia_correae,
		73	Paullinia_costaricensis,
		74	Paullinia_cuneata,
		75	Paullinia_dasystachya,
		76	Paullinia_elegans,
		77	Paullinia_elongata_1,
		78	Paullinia_elongata_2,
		79	Paullinia_eriocarpa,
		80	Paullinia_exalata,
		81	Paullinia_faginea,
		82	Paullinia_fibrigera_1,
		83	Paullinia_fibrigera_2,
		84	Paullinia_fimbriata,
		85	Paullinia_fruticosa,
		86	Paullinia_fuscescens,
		87	Paullinia_fuscescens_2,
		88	Paullinia_glomerulosa,
		89	Paullinia_hystrix_1,
		90	Paullinia_hystrix_2,
		91	Paullinia_hystrix_3,
		92	Paullinia_hystrix_4,
		93	Paullinia_hystrix_5,
		94	Paullinia_imberbis_1,
		95	Paullinia_imberbis_2,
		96	Paullinia_ingifolia_1,
		97	Paullinia_ingifolia_2,
		98	Paullinia_ingifolia_3,
		99	Paullinia_josecuatrii,
		100	Paullinia_killipii_1,
		101	Paullinia_killipii_2,
		102	Paullinia_latifolia_1,
		103	Paullinia_latifolia_2,
		104	Paullinia_leiocarpa,
		105	Paullinia_mazanensis,
		106	Paullinia_obovata_1,
		107	Paullinia_obovata_2,
		108	Paullinia_obovata_3,
		109	Paullinia_olivacea_1,
		110	Paullinia_olivacea_2,
		111	Paullinia_paullinoides,
		112	Paullinia_pinnata_1,
		113	Paullinia_pinnata_2,
		114	Paullinia_pinnata_3,
		115	Paullinia_pinnata_4,
		116	Paullinia_prevostiana,
		117	Paullinia_pseudota_1,
		118	Paullinia_pseudota_2,
		119	Paullinia_pseudota_3,
		120	Paullinia_revoluta_1,
		121	Paullinia_revoluta_2,
		122	Paullinia_rubiginosa_1,
		123	Paullinia_rubiginosa_2,
		124	Paullinia_rufescens_1,
		125	Paullinia_rufescens_2,
		126	Paullinia_rugosa_1,
		127	Paullinia_rugosa_2,
		128	Paullinia_rugosa_3,
		129	Paullinia_serjaniifolia,
		130	Paullinia_simulans,
		131	Paullinia_sp._1,
		132	Paullinia_sp._2,
		133	Paullinia_sp._3,
		134	Paullinia_sp._4,
		135	Paullinia_sp._5,
		136	Paullinia_sphaerocarpa,
		137	Paullinia_spicata,
		138	Paullinia_sprucei,
		139	Paullinia_stellata_1,
		140	Paullinia_stellata_2,
		141	Paullinia_stipitata_1,
		142	Paullinia_stipitata_2,
		143	Paullinia_subrotunda,
		144	Paullinia_ternata,
		145	Paullinia_tomentosa,
		146	Paullinia_trigonia,
		147	Paullinia_turbacensis_1,
		148	Paullinia_turbacensis_2,
		149	Paullinia_turbacensis_3,
		150	Paullinia_verecunda_1,
		151	Paullinia_verecunda_2,
		152	Paullinia_xestophylla,
		153	Serjania_altissima,
		154	Serjania_ampelopsisa,
		155	Serjania_atrolineata_1,
		156	Serjania_atrolineata_2,
		157	Serjania_atrolineata_3,
		158	Serjania_biternata,
		159	Serjania_caracasana,
		160	Serjania_cf.caracasana,
		161	Serjania_clematidifolia,
		162	Serjania_communis,
		163	Serjania_cornigera,
		164	Serjania_cristobaliae,
		165	Serjania_cuspidata,
		166	Serjania_deltoidea,
		167	Serjania_diversifolia,
		168	Serjania_elongata,
		169	Serjania_emarginata,
		170	Serjania_erythrocaulis,
		171	Serjania_eucardia,
		172	Serjania_fuscifolia,
		173	Serjania_grandiceps,
		174	Serjania_grandifolia,
		175	Serjania_guerrerensis,
		176	Serjania_ichthyoctona,
		177	Serjania_incanus,
		178	Serjania_lachnocarpa,
		179	Serjania_lethalis_1,
		180	Serjania_lethalis_2,
		181	Serjania_marginata,
		182	Serjania_membranacea_1,
		183	Serjania_membranacea_2,
		184	Serjania_mexicana_1,
		185	Serjania_mexicana_2,
		186	Serjania_mexicana_3,
		187	Serjania_mexicana_4,
		188	Serjania_paniculata,
		189	Serjania_paucidentata,
		190	Serjania_perulacea,
		191	Serjania_pyramidata_1,
		192	Serjania_pyramidata_2,
		193	Serjania_reticulata,
		194	Serjania_rhombea,
		195	Serjania_salzmanniana,
		196	Serjania_unguiculata,
		197	Serjania_yucatanensis,
		198	Thinouia_mucronata_1,
		199	Thinouia_mucronata_2,
		200	Thinouia_myriantha,
		201	Thinouia_restingae,
		202	Thouinia_acuminata,
		203	Thouinia_paucidentata,
		204	Thouinia_portoricensis,
		205	Thouinia_tomentosa,
		206	Thouinia_villosa,
		207	Urvillea_chacoensis_1,
		208	Urvillea_chacoensis_2,
		209	Urvillea_cuchujaquensis,
		210	Urvillea_oliveirae,
		211	Urvillea_procumbens,
		212	Urvillea_pterocarpa,
		213	Urvillea_rufescens,
		214	Urvillea_ulmacea_1,
		215	Urvillea_ulmacea_2,
		216	Urvillea_ulmacea_3
		;
tree con_50_majrule = [&U] (1[&prob=1.00000000e+00,prob_stddev=0.00000000e+00,prob_range={1.00000000e+00,1.00000000e+00},prob(percent)="100",prob+-sd="100+-0"]:2.380651e-02[&length_mean=2.42245677e-02,length_median=2.38065100e-02,length_95%HPD={1.35837900e-02,3.57060300e-02}],((((((27[&prob=1.00000000e+00,prob_stddev=0.00000000e+00,prob_range={1.00000000e+00,1.00000000e+00},prob(percent)="100",pr…
end;
