# Supplementary material for: Climbing since the early Miocene: The fossil record of Paullinieae (Sapindaceae)
Source: PLoS One. 2021 Apr 7;16(4):e0248369. doi: 10.1371/journal.pone.0248369 (PMC8026063; doi:10.1371/journal.pone.0248369)
Supplement: S1 Appendix — (ZIP) [file pone.0248369.s001.zip › S1 Appendix. MrBayes Analyses (01.22.21)/infile.map.tre]

#NEXUS
	Begin taxa;
	Dimensions ntax=216;
	Taxlabels
		Allophyllastrum_frutescens
		Allophylus_abyssinicus
		Allophylus_africanus
		Allophylus_arboreus
		Allophylus_bicruris
		Allophylus_bojerianus
		Allophylus_chaunostachys
		Allophylus_chirindensis
		Allophylus_comina
		Allophylus_crassinervis
		Allophylus_decipiens
		Allophylus_dissectus
		Allophylus_gardineri
		Allophylus_hirtellus
		Allophylus_leucoclados
		Allophylus_pervillei
		Allophylus_petiolulatus
		Allophylus_poungouensis
		Allophylus_psilospermus
		Allophylus_pslisospermus
		Allophylus_puberulus
		Allophylus_racemosus
		Allophylus_rubifolius
		Allophylus_semidentatus
		Allophylus_sp_1
		Allophylus_sp_2
		Ampelorhiza_heteroxylon
		Athyana_weinnmanniifolia_1
		Athyana_weinnmanniifolia_2
		Bridgesia_incisiifolia
		Cardiospermum_anomalum
		Cardiospermum_bahianum
		Cardiospermum_corindum_1
		Cardiospermum_corindum_2
		Cardiospermum_grandiflorum_1
		Cardiospermum_grandiflorum_2
		Cardiospermum_grandiflorum_3
		Cardiospermum_grandiflorum_4
		Cardiospermum_halicacabum_1
		Cardiospermum_halicacabum_2
		Cardiospermum_halicacabum_3
		Cardiospermum_heringeri
		Cardiospermum_pechuelii
		Cardiospermum_urvilloides
		Diatenopteryx_sorbifolia
		Lophostigma_plumosum_1
		Lophostigma_plumosum_2
		Lophostigma_plumosum_3
		Paullinia_acutangula
		Paullinia_alata_1
		Paullinia_alata_2
		Paullinia_alata_3
		Paullinia_allenii_1
		Paullinia_allenii_2
		Paullinia_alsmithii_1
		Paullinia_alsmithii_2
		Paullinia_baileyi_1
		Paullinia_baileyi_2
		Paullinia_boliviana
		Paullinia_bracteosa_1
		Paullinia_bracteosa_2
		Paullinia_bracteosa_3
		Paullinia_carpopodea_1
		Paullinia_carpopodea_2
		Paullinia_cf.boliviana
		Paullinia_cf.nobilis
		Paullinia_cf.stellata
		Paullinia_chocoensis
		Paullinia_clathrata_1
		Paullinia_clathrata_2
		Paullinia_coriacea
		Paullinia_correae
		Paullinia_costaricensis
		Paullinia_cuneata
		Paullinia_dasystachya
		Paullinia_elegans
		Paullinia_elongata_1
		Paullinia_elongata_2
		Paullinia_eriocarpa
		Paullinia_exalata
		Paullinia_faginea
		Paullinia_fibrigera_1
		Paullinia_fibrigera_2
		Paullinia_fimbriata
		Paullinia_fruticosa
		Paullinia_fuscescens
		Paullinia_fuscescens_2
		Paullinia_glomerulosa
		Paullinia_hystrix_1
		Paullinia_hystrix_2
		Paullinia_hystrix_3
		Paullinia_hystrix_4
		Paullinia_hystrix_5
		Paullinia_imberbis_1
		Paullinia_imberbis_2
		Paullinia_ingifolia_1
		Paullinia_ingifolia_2
		Paullinia_ingifolia_3
		Paullinia_josecuatrii
		Paullinia_killipii_1
		Paullinia_killipii_2
		Paullinia_latifolia_1
		Paullinia_latifolia_2
		Paullinia_leiocarpa
		Paullinia_mazanensis
		Paullinia_obovata_1
		Paullinia_obovata_2
		Paullinia_obovata_3
		Paullinia_olivacea_1
		Paullinia_olivacea_2
		Paullinia_paullinoides
		Paullinia_pinnata_1
		Paullinia_pinnata_2
		Paullinia_pinnata_3
		Paullinia_pinnata_4
		Paullinia_prevostiana
		Paullinia_pseudota_1
		Paullinia_pseudota_2
		Paullinia_pseudota_3
		Paullinia_revoluta_1
		Paullinia_revoluta_2
		Paullinia_rubiginosa_1
		Paullinia_rubiginosa_2
		Paullinia_rufescens_1
		Paullinia_rufescens_2
		Paullinia_rugosa_1
		Paullinia_rugosa_2
		Paullinia_rugosa_3
		Paullinia_serjaniifolia
		Paullinia_simulans
		Paullinia_sp._1
		Paullinia_sp._2
		Paullinia_sp._3
		Paullinia_sp._4
		Paullinia_sp._5
		Paullinia_sphaerocarpa
		Paullinia_spicata
		Paullinia_sprucei
		Paullinia_stellata_1
		Paullinia_stellata_2
		Paullinia_stipitata_1
		Paullinia_stipitata_2
		Paullinia_subrotunda
		Paullinia_ternata
		Paullinia_tomentosa
		Paullinia_trigonia
		Paullinia_turbacensis_1
		Paullinia_turbacensis_2
		Paullinia_turbacensis_3
		Paullinia_verecunda_1
		Paullinia_verecunda_2
		Paullinia_xestophylla
		Serjania_altissima
		Serjania_ampelopsisa
		Serjania_atrolineata_1
		Serjania_atrolineata_2
		Serjania_atrolineata_3
		Serjania_biternata
		Serjania_caracasana
		Serjania_cf.caracasana
		Serjania_clematidifolia
		Serjania_communis
		Serjania_cornigera
		Serjania_cristobaliae
		Serjania_cuspidata
		Serjania_deltoidea
		Serjania_diversifolia
		Serjania_elongata
		Serjania_emarginata
		Serjania_erythrocaulis
		Serjania_eucardia
		Serjania_fuscifolia
		Serjania_grandiceps
		Serjania_grandifolia
		Serjania_guerrerensis
		Serjania_ichthyoctona
		Serjania_incanus
		Serjania_lachnocarpa
		Serjania_lethalis_1
		Serjania_lethalis_2
		Serjania_marginata
		Serjania_membranacea_1
		Serjania_membranacea_2
		Serjania_mexicana_1
		Serjania_mexicana_2
		Serjania_mexicana_3
		Serjania_mexicana_4
		Serjania_paniculata
		Serjania_paucidentata
		Serjania_perulacea
		Serjania_pyramidata_1
		Serjania_pyramidata_2
		Serjania_reticulata
		Serjania_rhombea
		Serjania_salzmanniana
		Serjania_unguiculata
		Serjania_yucatanensis
		Thinouia_mucronata_1
		Thinouia_mucronata_2
		Thinouia_myriantha
		Thinouia_restingae
		Thouinia_acuminata
		Thouinia_paucidentata
		Thouinia_portoricensis
		Thouinia_tomentosa
		Thouinia_villosa
		Urvillea_chacoensis_1
		Urvillea_chacoensis_2
		Urvillea_cuchujaquensis
		Urvillea_oliveirae
		Urvillea_procumbens
		Urvillea_pterocarpa
		Urvillea_rufescens
		Urvillea_ulmacea_1
		Urvillea_ulmacea_2
		Urvillea_ulmacea_3
		;
End;
Begin trees;
tree TREE1 = [&R]((((((((((((((((((((Paullinia_bracteosa_2[&index=177,age_95%_HPD={0.0288814,0.112654}]:0.001277,Paullinia_bracteosa_3[&index=176,age_95%_HPD={0.0292383,0.112869}]:0.001464)[&index=217,posterior=0.959167,age_95%_HPD={0.029885,0.113332}]:0.002251,Paullinia_imberbis_1[&index=174,age_95%_HPD={0.0329913,0.116908}]:0.000001)[&index=218,posterior=0.143000,age_95%_HPD={0.0347166,0.117204…
End;
