# Supplementary material for: Climbing since the early Miocene: The fossil record of Paullinieae (Sapindaceae)
Source: PLoS One. 2021 Apr 7;16(4):e0248369. doi: 10.1371/journal.pone.0248369 (PMC8026063; doi:10.1371/journal.pone.0248369)
Supplement: S1 Appendix — (ZIP) [file pone.0248369.s001.zip › S1 Appendix. MrBayes Analyses (01.22.21)/infile.mcc.tre]

#NEXUS
Begin taxa;
	Dimensions ntax=216;
	Taxlabels
		Allophyllastrum_frutescens
		Allophylus_abyssinicus
		Allophylus_africanus
		Allophylus_arboreus
		Allophylus_bicruris
		Allophylus_bojerianus
		Allophylus_chaunostachys
		Allophylus_chirindensis
		Allophylus_comina
		Allophylus_crassinervis
		Allophylus_decipiens
		Allophylus_dissectus
		Allophylus_gardineri
		Allophylus_hirtellus
		Allophylus_leucoclados
		Allophylus_pervillei
		Allophylus_petiolulatus
		Allophylus_poungouensis
		Allophylus_psilospermus
		Allophylus_pslisospermus
		Allophylus_puberulus
		Allophylus_racemosus
		Allophylus_rubifolius
		Allophylus_semidentatus
		Allophylus_sp_1
		Allophylus_sp_2
		Ampelorhiza_heteroxylon
		Athyana_weinnmanniifolia_1
		Athyana_weinnmanniifolia_2
		Bridgesia_incisiifolia
		Cardiospermum_anomalum
		Cardiospermum_bahianum
		Cardiospermum_corindum_1
		Cardiospermum_corindum_2
		Cardiospermum_grandiflorum_1
		Cardiospermum_grandiflorum_2
		Cardiospermum_grandiflorum_3
		Cardiospermum_grandiflorum_4
		Cardiospermum_halicacabum_1
		Cardiospermum_halicacabum_2
		Cardiospermum_halicacabum_3
		Cardiospermum_heringeri
		Cardiospermum_pechuelii
		Cardiospermum_urvilloides
		Diatenopteryx_sorbifolia
		Lophostigma_plumosum_1
		Lophostigma_plumosum_2
		Lophostigma_plumosum_3
		Paullinia_acutangula
		Paullinia_alata_1
		Paullinia_alata_2
		Paullinia_alata_3
		Paullinia_allenii_1
		Paullinia_allenii_2
		Paullinia_alsmithii_1
		Paullinia_alsmithii_2
		Paullinia_baileyi_1
		Paullinia_baileyi_2
		Paullinia_boliviana
		Paullinia_bracteosa_1
		Paullinia_bracteosa_2
		Paullinia_bracteosa_3
		Paullinia_carpopodea_1
		Paullinia_carpopodea_2
		'Paullinia_cf.boliviana'
		'Paullinia_cf.nobilis'
		'Paullinia_cf.stellata'
		Paullinia_chocoensis
		Paullinia_clathrata_1
		Paullinia_clathrata_2
		Paullinia_coriacea
		Paullinia_correae
		Paullinia_costaricensis
		Paullinia_cuneata
		Paullinia_dasystachya
		Paullinia_elegans
		Paullinia_elongata_1
		Paullinia_elongata_2
		Paullinia_eriocarpa
		Paullinia_exalata
		Paullinia_faginea
		Paullinia_fibrigera_1
		Paullinia_fibrigera_2
		Paullinia_fimbriata
		Paullinia_fruticosa
		Paullinia_fuscescens
		Paullinia_fuscescens_2
		Paullinia_glomerulosa
		Paullinia_hystrix_1
		Paullinia_hystrix_2
		Paullinia_hystrix_3
		Paullinia_hystrix_4
		Paullinia_hystrix_5
		Paullinia_imberbis_1
		Paullinia_imberbis_2
		Paullinia_ingifolia_1
		Paullinia_ingifolia_2
		Paullinia_ingifolia_3
		Paullinia_josecuatrii
		Paullinia_killipii_1
		Paullinia_killipii_2
		Paullinia_latifolia_1
		Paullinia_latifolia_2
		Paullinia_leiocarpa
		Paullinia_mazanensis
		Paullinia_obovata_1
		Paullinia_obovata_2
		Paullinia_obovata_3
		Paullinia_olivacea_1
		Paullinia_olivacea_2
		Paullinia_paullinoides
		Paullinia_pinnata_1
		Paullinia_pinnata_2
		Paullinia_pinnata_3
		Paullinia_pinnata_4
		Paullinia_prevostiana
		Paullinia_pseudota_1
		Paullinia_pseudota_2
		Paullinia_pseudota_3
		Paullinia_revoluta_1
		Paullinia_revoluta_2
		Paullinia_rubiginosa_1
		Paullinia_rubiginosa_2
		Paullinia_rufescens_1
		Paullinia_rufescens_2
		Paullinia_rugosa_1
		Paullinia_rugosa_2
		Paullinia_rugosa_3
		Paullinia_serjaniifolia
		Paullinia_simulans
		'Paullinia_sp._1'
		'Paullinia_sp._2'
		'Paullinia_sp._3'
		'Paullinia_sp._4'
		'Paullinia_sp._5'
		Paullinia_sphaerocarpa
		Paullinia_spicata
		Paullinia_sprucei
		Paullinia_stellata_1
		Paullinia_stellata_2
		Paullinia_stipitata_1
		Paullinia_stipitata_2
		Paullinia_subrotunda
		Paullinia_ternata
		Paullinia_tomentosa
		Paullinia_trigonia
		Paullinia_turbacensis_1
		Paullinia_turbacensis_2
		Paullinia_turbacensis_3
		Paullinia_verecunda_1
		Paullinia_verecunda_2
		Paullinia_xestophylla
		Serjania_altissima
		Serjania_ampelopsisa
		Serjania_atrolineata_1
		Serjania_atrolineata_2
		Serjania_atrolineata_3
		Serjania_biternata
		Serjania_caracasana
		'Serjania_cf.caracasana'
		Serjania_clematidifolia
		Serjania_communis
		Serjania_cornigera
		Serjania_cristobaliae
		Serjania_cuspidata
		Serjania_deltoidea
		Serjania_diversifolia
		Serjania_elongata
		Serjania_emarginata
		Serjania_erythrocaulis
		Serjania_eucardia
		Serjania_fuscifolia
		Serjania_grandiceps
		Serjania_grandifolia
		Serjania_guerrerensis
		Serjania_ichthyoctona
		Serjania_incanus
		Serjania_lachnocarpa
		Serjania_lethalis_1
		Serjania_lethalis_2
		Serjania_marginata
		Serjania_membranacea_1
		Serjania_membranacea_2
		Serjania_mexicana_1
		Serjania_mexicana_2
		Serjania_mexicana_3
		Serjania_mexicana_4
		Serjania_paniculata
		Serjania_paucidentata
		Serjania_perulacea
		Serjania_pyramidata_1
		Serjania_pyramidata_2
		Serjania_reticulata
		Serjania_rhombea
		Serjania_salzmanniana
		Serjania_unguiculata
		Serjania_yucatanensis
		Thinouia_mucronata_1
		Thinouia_mucronata_2
		Thinouia_myriantha
		Thinouia_restingae
		Thouinia_acuminata
		Thouinia_paucidentata
		Thouinia_portoricensis
		Thouinia_tomentosa
		Thouinia_villosa
		Urvillea_chacoensis_1
		Urvillea_chacoensis_2
		Urvillea_cuchujaquensis
		Urvillea_oliveirae
		Urvillea_procumbens
		Urvillea_pterocarpa
		Urvillea_rufescens
		Urvillea_ulmacea_1
		Urvillea_ulmacea_2
		Urvillea_ulmacea_3
		;
End;
Begin trees;
	Translate
		1 Allophyllastrum_frutescens,
		2 Allophylus_abyssinicus,
		3 Allophylus_africanus,
		4 Allophylus_arboreus,
		5 Allophylus_bicruris,
		6 Allophylus_bojerianus,
		7 Allophylus_chaunostachys,
		8 Allophylus_chirindensis,
		9 Allophylus_comina,
		10 Allophylus_crassinervis,
		11 Allophylus_decipiens,
		12 Allophylus_dissectus,
		13 Allophylus_gardineri,
		14 Allophylus_hirtellus,
		15 Allophylus_leucoclados,
		16 Allophylus_pervillei,
		17 Allophylus_petiolulatus,
		18 Allophylus_poungouensis,
		19 Allophylus_psilospermus,
		20 Allophylus_pslisospermus,
		21 Allophylus_puberulus,
		22 Allophylus_racemosus,
		23 Allophylus_rubifolius,
		24 Allophylus_semidentatus,
		25 Allophylus_sp_1,
		26 Allophylus_sp_2,
		27 Ampelorhiza_heteroxylon,
		28 Athyana_weinnmanniifolia_1,
		29 Athyana_weinnmanniifolia_2,
		30 Bridgesia_incisiifolia,
		31 Cardiospermum_anomalum,
		32 Cardiospermum_bahianum,
		33 Cardiospermum_corindum_1,
		34 Cardiospermum_corindum_2,
		35 Cardiospermum_grandiflorum_1,
		36 Cardiospermum_grandiflorum_2,
		37 Cardiospermum_grandiflorum_3,
		38 Cardiospermum_grandiflorum_4,
		39 Cardiospermum_halicacabum_1,
		40 Cardiospermum_halicacabum_2,
		41 Cardiospermum_halicacabum_3,
		42 Cardiospermum_heringeri,
		43 Cardiospermum_pechuelii,
		44 Cardiospermum_urvilloides,
		45 Diatenopteryx_sorbifolia,
		46 Lophostigma_plumosum_1,
		47 Lophostigma_plumosum_2,
		48 Lophostigma_plumosum_3,
		49 Paullinia_acutangula,
		50 Paullinia_alata_1,
		51 Paullinia_alata_2,
		52 Paullinia_alata_3,
		53 Paullinia_allenii_1,
		54 Paullinia_allenii_2,
		55 Paullinia_alsmithii_1,
		56 Paullinia_alsmithii_2,
		57 Paullinia_baileyi_1,
		58 Paullinia_baileyi_2,
		59 Paullinia_boliviana,
		60 Paullinia_bracteosa_1,
		61 Paullinia_bracteosa_2,
		62 Paullinia_bracteosa_3,
		63 Paullinia_carpopodea_1,
		64 Paullinia_carpopodea_2,
		65 'Paullinia_cf.boliviana',
		66 'Paullinia_cf.nobilis',
		67 'Paullinia_cf.stellata',
		68 Paullinia_chocoensis,
		69 Paullinia_clathrata_1,
		70 Paullinia_clathrata_2,
		71 Paullinia_coriacea,
		72 Paullinia_correae,
		73 Paullinia_costaricensis,
		74 Paullinia_cuneata,
		75 Paullinia_dasystachya,
		76 Paullinia_elegans,
		77 Paullinia_elongata_1,
		78 Paullinia_elongata_2,
		79 Paullinia_eriocarpa,
		80 Paullinia_exalata,
		81 Paullinia_faginea,
		82 Paullinia_fibrigera_1,
		83 Paullinia_fibrigera_2,
		84 Paullinia_fimbriata,
		85 Paullinia_fruticosa,
		86 Paullinia_fuscescens,
		87 Paullinia_fuscescens_2,
		88 Paullinia_glomerulosa,
		89 Paullinia_hystrix_1,
		90 Paullinia_hystrix_2,
		91 Paullinia_hystrix_3,
		92 Paullinia_hystrix_4,
		93 Paullinia_hystrix_5,
		94 Paullinia_imberbis_1,
		95 Paullinia_imberbis_2,
		96 Paullinia_ingifolia_1,
		97 Paullinia_ingifolia_2,
		98 Paullinia_ingifolia_3,
		99 Paullinia_josecuatrii,
		100 Paullinia_killipii_1,
		101 Paullinia_killipii_2,
		102 Paullinia_latifolia_1,
		103 Paullinia_latifolia_2,
		104 Paullinia_leiocarpa,
		105 Paullinia_mazanensis,
		106 Paullinia_obovata_1,
		107 Paullinia_obovata_2,
		108 Paullinia_obovata_3,
		109 Paullinia_olivacea_1,
		110 Paullinia_olivacea_2,
		111 Paullinia_paullinoides,
		112 Paullinia_pinnata_1,
		113 Paullinia_pinnata_2,
		114 Paullinia_pinnata_3,
		115 Paullinia_pinnata_4,
		116 Paullinia_prevostiana,
		117 Paullinia_pseudota_1,
		118 Paullinia_pseudota_2,
		119 Paullinia_pseudota_3,
		120 Paullinia_revoluta_1,
		121 Paullinia_revoluta_2,
		122 Paullinia_rubiginosa_1,
		123 Paullinia_rubiginosa_2,
		124 Paullinia_rufescens_1,
		125 Paullinia_rufescens_2,
		126 Paullinia_rugosa_1,
		127 Paullinia_rugosa_2,
		128 Paullinia_rugosa_3,
		129 Paullinia_serjaniifolia,
		130 Paullinia_simulans,
		131 'Paullinia_sp._1',
		132 'Paullinia_sp._2',
		133 'Paullinia_sp._3',
		134 'Paullinia_sp._4',
		135 'Paullinia_sp._5',
		136 Paullinia_sphaerocarpa,
		137 Paullinia_spicata,
		138 Paullinia_sprucei,
		139 Paullinia_stellata_1,
		140 Paullinia_stellata_2,
		141 Paullinia_stipitata_1,
		142 Paullinia_stipitata_2,
		143 Paullinia_subrotunda,
		144 Paullinia_ternata,
		145 Paullinia_tomentosa,
		146 Paullinia_trigonia,
		147 Paullinia_turbacensis_1,
		148 Paullinia_turbacensis_2,
		149 Paullinia_turbacensis_3,
		150 Paullinia_verecunda_1,
		151 Paullinia_verecunda_2,
		152 Paullinia_xestophylla,
		153 Serjania_altissima,
		154 Serjania_ampelopsisa,
		155 Serjania_atrolineata_1,
		156 Serjania_atrolineata_2,
		157 Serjania_atrolineata_3,
		158 Serjania_biternata,
		159 Serjania_caracasana,
		160 'Serjania_cf.caracasana',
		161 Serjania_clematidifolia,
		162 Serjania_communis,
		163 Serjania_cornigera,
		164 Serjania_cristobaliae,
		165 Serjania_cuspidata,
		166 Serjania_deltoidea,
		167 Serjania_diversifolia,
		168 Serjania_elongata,
		169 Serjania_emarginata,
		170 Serjania_erythrocaulis,
		171 Serjania_eucardia,
		172 Serjania_fuscifolia,
		173 Serjania_grandiceps,
		174 Serjania_grandifolia,
		175 Serjania_guerrerensis,
		176 Serjania_ichthyoctona,
		177 Serjania_incanus,
		178 Serjania_lachnocarpa,
		179 Serjania_lethalis_1,
		180 Serjania_lethalis_2,
		181 Serjania_marginata,
		182 Serjania_membranacea_1,
		183 Serjania_membranacea_2,
		184 Serjania_mexicana_1,
		185 Serjania_mexicana_2,
		186 Serjania_mexicana_3,
		187 Serjania_mexicana_4,
		188 Serjania_paniculata,
		189 Serjania_paucidentata,
		190 Serjania_perulacea,
		191 Serjania_pyramidata_1,
		192 Serjania_pyramidata_2,
		193 Serjania_reticulata,
		194 Serjania_rhombea,
		195 Serjania_salzmanniana,
		196 Serjania_unguiculata,
		197 Serjania_yucatanensis,
		198 Thinouia_mucronata_1,
		199 Thinouia_mucronata_2,
		200 Thinouia_myriantha,
		201 Thinouia_restingae,
		202 Thouinia_acuminata,
		203 Thouinia_paucidentata,
		204 Thouinia_portoricensis,
		205 Thouinia_tomentosa,
		206 Thouinia_villosa,
		207 Urvillea_chacoensis_1,
		208 Urvillea_chacoensis_2,
		209 Urvillea_cuchujaquensis,
		210 Urvillea_oliveirae,
		211 Urvillea_procumbens,
		212 Urvillea_pterocarpa,
		213 Urvillea_rufescens,
		214 Urvillea_ulmacea_1,
		215 Urvillea_ulmacea_2,
		216 Urvillea_ulmacea_3
		;
tree TREE1 = [&R] (((((15[&length_range={0.001143114,0.0239843},height_95%_HPD={0.25667882350000004,0.36642473099999995},length_95%_HPD={0.002698337,0.01291345},length=0.007500313538277785,length_median=0.007142539999999999,height_median=0.3113303152,height_range={0.217837888,0.433387909},height=0.3124531411279737]:0.0072503278000000115,21[&length_range={0.002561659,0.03437224},height_95%_HPD={0.…
End;
