# Supplementary material for: Climbing since the early Miocene: The fossil record of Paullinieae (Sapindaceae)
Source: PLoS One. 2021 Apr 7;16(4):e0248369. doi: 10.1371/journal.pone.0248369 (PMC8026063; doi:10.1371/journal.pone.0248369)
Supplement: S1 Appendix — (ZIP) [file pone.0248369.s001.zip › S1 Appendix. MrBayes Analyses (01.22.21)/infile.nex]

#NEXUS
begin taxa;
	dimensions ntax=216;
	taxlabels
	Allophyllastrum_frutescens	
	Allophylus_abyssinicus		
	Allophylus_africanus		
	Allophylus_arboreus			
	Allophylus_bicruris			
	Allophylus_bojerianus		
	Allophylus_chaunostachys	
	Allophylus_chirindensis		
	Allophylus_comina			
	Allophylus_crassinervis		
	Allophylus_decipiens		
	Allophylus_dissectus		
	Allophylus_gardineri		
	Allophylus_hirtellus		
	Allophylus_leucoclados		
	Allophylus_pervillei		
	Allophylus_petiolulatus		
	Allophylus_poungouensis		
	Allophylus_psilospermus		
	Allophylus_pslisospermus	
	Allophylus_puberulus		
	Allophylus_racemosus		
	Allophylus_rubifolius		
	Allophylus_semidentatus		
	Allophylus_sp_1				
	Allophylus_sp_2				
	Ampelorhiza_heteroxylon		
	Athyana_weinnmanniifolia_1	
	Athyana_weinnmanniifolia_2	
	Bridgesia_incisiifolia		
	Cardiospermum_anomalum		
	Cardiospermum_bahianum		
	Cardiospermum_corindum_1	
	Cardiospermum_corindum_2	
	Cardiospermum_grandiflorum_1
	Cardiospermum_grandiflorum_2
	Cardiospermum_grandiflorum_3
	Cardiospermum_grandiflorum_4
	Cardiospermum_halicacabum_1
	Cardiospermum_halicacabum_2
	Cardiospermum_halicacabum_3
	Cardiospermum_heringeri		
	Cardiospermum_pechuelii		
	Cardiospermum_urvilloides	
	Diatenopteryx_sorbifolia	
	Lophostigma_plumosum_1		
	Lophostigma_plumosum_2		
	Lophostigma_plumosum_3		
	Paullinia_acutangula		
	Paullinia_alata_1			
	Paullinia_alata_2			
	Paullinia_alata_3			
	Paullinia_allenii_1			
	Paullinia_allenii_2			
	Paullinia_alsmithii_1		
	Paullinia_alsmithii_2		
	Paullinia_baileyi_1			
	Paullinia_baileyi_2			
	Paullinia_boliviana			
	Paullinia_bracteosa_1		
	Paullinia_bracteosa_2		
	Paullinia_bracteosa_3		
	Paullinia_carpopodea_1		
	Paullinia_carpopodea_2		
	Paullinia_cf.boliviana		
	Paullinia_cf.nobilis		
	Paullinia_cf.stellata		
	Paullinia_chocoensis		
	Paullinia_clathrata_1		
	Paullinia_clathrata_2		
	Paullinia_coriacea			
	Paullinia_correae			
	Paullinia_costaricensis		
	Paullinia_cuneata			
	Paullinia_dasystachya		
	Paullinia_elegans			
	Paullinia_elongata_1		
	Paullinia_elongata_2		
	Paullinia_eriocarpa			
	Paullinia_exalata			
	Paullinia_faginea			
	Paullinia_fibrigera_1		
	Paullinia_fibrigera_2		
	Paullinia_fimbriata			
	Paullinia_fruticosa			
	Paullinia_fuscescens		
	Paullinia_fuscescens_2		
	Paullinia_glomerulosa		
	Paullinia_hystrix_1			
	Paullinia_hystrix_2			
	Paullinia_hystrix_3			
	Paullinia_hystrix_4			
	Paullinia_hystrix_5			
	Paullinia_imberbis_1		
	Paullinia_imberbis_2		
	Paullinia_ingifolia_1		
	Paullinia_ingifolia_2		
	Paullinia_ingifolia_3		
	Paullinia_josecuatrii		
	Paullinia_killipii_1		
	Paullinia_killipii_2		
	Paullinia_latifolia_1		
	Paullinia_latifolia_2		
	Paullinia_leiocarpa			
	Paullinia_mazanensis		
	Paullinia_obovata_1			
	Paullinia_obovata_2			
	Paullinia_obovata_3			
	Paullinia_olivacea_1		
	Paullinia_olivacea_2		
	Paullinia_paullinoides		
	Paullinia_pinnata_1			
	Paullinia_pinnata_2			
	Paullinia_pinnata_3			
	Paullinia_pinnata_4			
	Paullinia_prevostiana		
	Paullinia_pseudota_1		
	Paullinia_pseudota_2		
	Paullinia_pseudota_3		
	Paullinia_revoluta_1		
	Paullinia_revoluta_2		
	Paullinia_rubiginosa_1		
	Paullinia_rubiginosa_2		
	Paullinia_rufescens_1		
	Paullinia_rufescens_2		
	Paullinia_rugosa_1			
	Paullinia_rugosa_2			
	Paullinia_rugosa_3			
	Paullinia_serjaniifolia		
	Paullinia_simulans			
	Paullinia_sp._1				
	Paullinia_sp._2				
	Paullinia_sp._3				
	Paullinia_sp._4				
	Paullinia_sp._5				
	Paullinia_sphaerocarpa		
	Paullinia_spicata			
	Paullinia_sprucei			
	Paullinia_stellata_1		
	Paullinia_stellata_2		
	Paullinia_stipitata_1		
	Paullinia_stipitata_2		
	Paullinia_subrotunda		
	Paullinia_ternata			
	Paullinia_tomentosa			
	Paullinia_trigonia			
	Paullinia_turbacensis_1		
	Paullinia_turbacensis_2		
	Paullinia_turbacensis_3		
	Paullinia_verecunda_1		
	Paullinia_verecunda_2		
	Paullinia_xestophylla		
	Serjania_altissima			
	Serjania_ampelopsisa		
	Serjania_atrolineata_1		
	Serjania_atrolineata_2		
	Serjania_atrolineata_3		
	Serjania_biternata			
	Serjania_caracasana			
	Serjania_cf.caracasana		
	Serjania_clematidifolia		
	Serjania_communis			
	Serjania_cornigera			
	Serjania_cristobaliae		
	Serjania_cuspidata			
	Serjania_deltoidea			
	Serjania_diversifolia		
	Serjania_elongata			
	Serjania_emarginata			
	Serjania_erythrocaulis		
	Serjania_eucardia			
	Serjania_fuscifolia			
	Serjania_grandiceps			
	Serjania_grandifolia		
	Serjania_guerrerensis		
	Serjania_ichthyoctona		
	Serjania_incanus			
	Serjania_lachnocarpa		
	Serjania_lethalis_1			
	Serjania_lethalis_2			
	Serjania_marginata			
	Serjania_membranacea_1		
	Serjania_membranacea_2		
	Serjania_mexicana_1			
	Serjania_mexicana_2			
	Serjania_mexicana_3			
	Serjania_mexicana_4			
	Serjania_paniculata			
	Serjania_paucidentata		
	Serjania_perulacea			
	Serjania_pyramidata_1		
	Serjania_pyramidata_2		
	Serjania_reticulata			
	Serjania_rhombea			
	Serjania_salzmanniana		
	Serjania_unguiculata		
	Serjania_yucatanensis		
	Thinouia_mucronata_1		
	Thinouia_mucronata_2		
	Thinouia_myriantha			
	Thinouia_restingae			
	Thouinia_acuminata			
	Thouinia_paucidentata		
	Thouinia_portoricensis		
	Thouinia_tomentosa			
	Thouinia_villosa			
	Urvillea_chacoensis_1		
	Urvillea_chacoensis_2		
	Urvillea_cuchujaquensis		
	Urvillea_oliveirae			
	Urvillea_procumbens			
	Urvillea_pterocarpa			
	Urvillea_rufescens			
	Urvillea_ulmacea_1			
	Urvillea_ulmacea_2			
	Urvillea_ulmacea_3			
;
end;

begin characters;
	dimensions nchar=1517;
	format datatype=mixed(standard:1-28, DNA:29-882, DNA:883-1517) missing=? gap=-;
	matrix
	Allophyllastrum_frutescens		???????????????????????????0AAGTCGTAACAAGGTTTCCGTAGGTGAACCTGCGGAAGGATCATTGTCGAAACCTGCCGAGGCAGAA-CGA-CCCGCGAACTCG-TTCCACG--AC---A-C-GGAGAG-------------CC----GTCTTGC-GGCTTTC-C-AT---T-CCCGTAGGGGAGAGAG-CGTTCCGCGTCTCTCGC--TCCGACG---G-TC-TAAC-AACGAA---CCCCGGCGCGGACTGCGCCAAGG--AAGCATGAAT---GGGAGTGCTTGCTCTCGTTG-CCCCGGAAACGGTGCGCA----AGTCGAAAGC-AATGC--CTTCTTTTATTG---TATCC-ATAACGACTCTCGGCAACGGATATCTCGGCTCTCGCATCGATGAAGAACGTAGCGAAATGCGATACTTGGTGTGAATTGCAGAATCCCGTGAACCATCGAGTCTTTGAACGCAAGTTGCGCCCGAAGCCTTTAGGCCGAGGGCACGTCTGCCTGGGTGTCACGCACCGTTG--CCCCCCA--AAACC-AA---CCCG---CTTC-TCGAGCGGGCATTCGATAGGGGGACGGATATTGGCCTCCCGTGTGA--GT------CTG-TT--------------CTCGCGGTTGGCCG--AAATATGGG-TCYTCGGAAGC---GGAT-GCCGCGA--CGTTCGGTGGTGG--AATGAAAAG----GAAACCCTCGAG-CTCCCGTC--GCTGTAGCGCWGCC------GGTCATAGGAT--CGC-ATGACCCTACGAAAGCCTCGCC-----A---TC-G-AGGTGAACACGCAT----CGCGACCCCAGGTCAGGCGGGATCACCCGCTGAGTTTAAGACTTAATTGGATTGAGCCTTGGTATGGAAACCTGCTAAGTGATAACTTTCAAATTCAGAGAAACCCTGGAATAAAAAATGGGCAATCCTGAGCCAAATCCC--------AAAACAAACAG---AGGGGTTCAGAAAGTGAA-AAAGGGGATAGGTGCAGAGACTCAATGGAAGCTGTTCTAACAAATGGAGTTTACTTCCTTT--TTTTTTTGGT-----------AAAG-----AAAGTAGAATGA--ATCCTTCTTTCGAATAGCGAAACTTCATAAAGGATGAAGGTTAAGTC-TATATACACTATCACTATGGGTATGAAATGAAAAAGTATCTCAAAAAG-AACAAC-CAAAATCCGTAT-------TTATGTTAAT-----------------AA-AAAAAGCAAAAG----AATTGTTGTGAAGAAC-----TTCCAAATTGAAGAAAGAATCGAATATTCATTGATCAAATCATTCACTCCATAATCTGGTAGATCGTTTCTTTTGAAGAACTGATT-AATCGGACGAGAATAAAGATAGAGTCCCATTCTACATGTCAATATCAATACCGGCAACAATGAAATTTATAGTAAGAGGAAAATCCGTTGACTTTAGAAATCGTGAGG
	Allophylus_abyssinicus			???????????????????????????0AAGTCGTAACAAGGTTTCCGTAGGTGAACCTGCGGAAGGATCATTGTCGAAACCTGCCAAGGCAGAA-CGA-CCCGCGAACTCG-TTCCACG--AC---A-C-GGGGAG-------------CC----GTCTTGC-GGTTCCT-C-AT---T-CCCGTAGGGGAGAGAG-CGCCCAGCGTCTCTCGC--TCCGACG---G-TC-TAAC-AACGAA---CCCCGGCGCGGACTGCGCCAAGG--AAGCATCAAT---GGGAGTGCTTGCTCTCGCCG-CCCCGGAAACGGTGCGCG----TGTCGAGAGC-AACGC--CTTCTTTTATTG---TATCC-ATAACGACTCTCGGCAACGGATATCTCGGCTCTCGCATCGATGAAGAACGTAGCGAAATGCGATACTTGGTGTGAATTGCAGAATCCCGTGAACCATCGAGTCTTTGAACGCAAGTTGCGCCCGAAGCCTTTAGGCCGAGGGCACGTCTGCCTGGGTGTCACGCACCGTTGCCCCCCCCA--AAACG-AA---CCCG---CCGC-TAGAGCGGGCATCCGACAGGGGGGCGGATATTGGCCTCCCGTGCGA--GT------TTG-TT--------------CTCGCGGTTGGCCG--AAATATGGG-TCCTCGAAAGC---GGAT-GCTGCGA--CGTTCGGTGGTGG--AATGAAAAG----GAAACCCTCGAG-CTCCCGTC--GCTGCGGCGCTGTC------GATCATAGGAT--CAC-ATGACCCTACGGAAGCCTCGCC-----A---TC-G-AGGCGCACACGCAT----CGCGACCCC??????????????????????????????GACTTAATTGGATTGAGCCTTGGTATGGAAACCTGCTAAGTGATAACTTTCAAATTCAGAGAAACCCTGGAATAAAAAATGGGCAATCCTGAGCCAAATCCC--------AAAACAAACAG---AGGGGTTCAGAAAGTGAA-AAAGGGGATAGGTGCAGAGACTCAATGGAAGCTGTTCTAACAAATGGAGTTGACTTCC-----TTTTTTTGGT-----------AAAG-----AAAGTAGAATTA--ATCCTTCTTTCGAATAGCGAAACTTCATAAAGGATGAAGGTTAAGTC-TATATACACTATCACTATGGGTATGAAATGAAAAAGTATCTCAAAAAG-AACAAC-CAAAATCCGTAT-------TTATGTTAAT-----------------AA-AAAAAGCAAAAG----AATTGTTGTGAAGAAC-----TTCCAAATTGAAGAAAGAATCGAATATTCATTGATCAAATCATTCACTCCATAATCTGGTAGATCGT-TCTTTTGAAGAACTGATT-AATCGGACGAGAATAAAGATAGAGTCCCATTCTACATGTCAATATCAATACCGGCAACAATGAAATTTATAGTAAGAGGAAAATCCGTTGACTTTAGAAATCGTGAGG
	Allophylus_africanus			???????????????????????????0AAGTTGTAACAAGGTTTCCGTAGGTGAACCTGCGGAAGGATCATTGTCGAAACCTGCCAAGGCAGAA-CGA-CCCGCGAACTCG-TTTCATG--AC---A-CGGGGGAG-------------CC----GCTTTGC-GGTTCCC-C-AT---T-ACCGTAGGGGAGAGAG-CGCCCGTCGTCTCTCGC--TCCGACG---G-TC-TAAC-AACGAA---CCCCGGCGCGGACTGCGCCAAGG--AAGCATCAAT---GGGAGTGCTTGCTCTCGCTG-CCCCGGAAACGGTGTGCG----TGTCGAAAGC-AATGC--CTTCTTTTATTG---TATCC-ATAACGACTCTCGGCAACGGATATCTCGGCTCTCGCATCGATGAAGAACGTAGCGAAATGCGATACTTGGTGTGAATTGCAGAATCCCGTGAACCATCGAGTCTTTGAACGCAAGTTGCGCCCGAAGCCTTTAGGTCGAGGGCACGTCTGCCTGGGTGTCACGCACCGTTG-CCCCCCCA--AAACG-AA---CCCG---CTGC-TCGAGCGGGCATCAGAT-GGGGGGCGGATATTGGCCTCCCGTGCGA--GT------CTG-TT--------------CTCGCGGTTGGCCG--AAATACAGG-TCCTCGGAAGC---GGAC-GCCGCGA--CATTCGGTGGTGG--AATGAAAAG----GAAACCCTCGAG-CTCCCGTC--GCTGCGGCGCTACC------GATCATAGGAT--CAC-ATGACCCTACGGAAGCCTCGCC-----A---TC-G-AGGCGCACACGCAT----CGCGACCCCTCGAAATCGGGTGACGCTACG?????????GACTTAATTGGATTGAGCCTTGGTATGGAAACCTGCTAAGTGATAACTTTCAAATTCAGAGAAACCCTGGAATAAAAAATGGGCAATCCTGAGCCAAATCCC--------AAAACAAACAG---AGGGGTTCAGAAAGTGAA-AAAGGGGATAGGTGCAGAGACTCAATGGAAGCTGTTCTAACAAATGGAGTTGACTTCC-----TTTTTTTGGT-----------AAAG-----AAAGTAGAATTA--ATCCTTCTTTCGAATAGCGAAACTTCATAAAGGATGAAGGTTAAGTC-TATATACACTATCACTATAGGTATGAAATGAAAAAGTATCTCAAAAAG-AACAAC-CAAAATCCGTAT-------TTATGTTAAT------------------A-AAAAAGCAAAAG----AATTGTTGTGAAGAAC-----TTCCAAATTGAAGAAAGAATCGAATATTCATTGATCAAATCATTCACTCCATAATCTGGTAAATCGTTTCTTTTGAAGAACTGATT-AATCGGACGAGAATAAAGATAGAGTCCCATTCTACATGTCAATATCAATACCGGCAACAATGAAATTTATAGTAAGAGGAAAATCCGTTGA?????????????????
	Allophylus_arboreus				???????????????????????????0???????????????????????GTGAACCTGCGGAAGGATCATTGTCGAAACCTGCCAAGGCAGAA-CGA-CCCGCGAACTCG-TTCCACG--AC---A-C-GGGGAG-------------CC----CTCTTTC-GGTTCCC-C-AT---T-CCCGTAGGGGAGAGAG-CGCCCAGCGTCTCTCGC--TCCGACG---G-TC-TAAC-AACGAA---CCCCGGCGCGGACTGCGCCAAGG--AAGCATCAAT---GGGAGTGGTTGCTCTCGCTG-CCCCGGAAACGGTGTGTG----TGTCGAAAGC-AATGC--CTTCTTTTATAG---TATCC-ATAACGACTCTCGGCAACGGATATCTCGGCTCTCGCATCGATGAAGAACGTAGCGAAATGCGATACTTGGTGTGAATTGCAGAATCCCGTGAACCATCGAGTCTTTGAACGCAAGTTGCGCCCGAAGCCTTTAGGCCGAGGGCACGTCTGCCTGGGTGTCACGCATCGTTG-CCCCCCCA--AAACG-AA---CCCG---CTGC-TCGAGCGGGCATCCGAT-GGGGGGCGGATATTGGCCTCCCGTGTAA--GT------CTA-TT--------------CTCGCGGTTGGTCG--AAATACAGG-TCCTCGGAAGC---GGAC-GCCGCGA--CATTCGGTGGTGG--AATGAAAAG----GAAACCCTCGAG-CTCCTGTC--GCTGCGGCGCTACC------GATCATAGGAT--CAC-ATGACCCTACGGAAGCCTCGCC-----A---TC-G-AGGCATACACGCAT----CGCGACCCC??????????????????????????????GACTTAATTGGATTGAGCCTTGGTATGGAAACCTGCTAAGTGATAACTTTCAAATTCAGAGAAACCCTGGAATAAAAAATGGGCAATCCTGAGCCAAATCCC--------AAAACAAACAG---AGGGGTTCAGAAAGTGAA-AAAGGGGATAGGTGCAGAGACTCAATGGAAGCTGTTCTAACAAATGGAGTTGACTTCC-----TTTTTTTGGT-----------AAAG-----AAAGTAGAATTA--ATCCTTCTTTCGAATAGCGAAACTTCATAAAGGATGAAGGTTAAGTC-TATATACACTATCACTATAGGTATGAAATGAAAAAGTATCTCAAAAAG-AACAAC-CAAAATCCGTAT-------TTATGTTAAT------------------A-AAAAAGCAAAAG----AATTGTTGTGAAGAAC-----TTCCAAATTGAAGAAAGAATCGAATATTCATTGATCAAATCATTCACTCCATAATCTGGTAGATCGTTTCTTTTGAAGAACTGATT-AATCGGACGAGAATAAAGATAGAGTCCCATTCTACATGTCAATATCAATACCGGCAACAATGAAATTTATAGTAAGAGGAAAATCCGTTGACTTTAGAAATCGTGAGG
	Allophylus_bicruris				???????????????????????????0?????????????????????????????????????????CATTGTCGAAACCTGCCAAGGCAGAA-CGA-CCCGCGAACTCG-TTCCATG--AC---A-C-GGGGAG-------------CC----GCCTTGC-GGTTCCC-C-AT---T-CCCGTAGGGGAGAGAG-CGCTTGGCGTCTCTCGC--TCCGACG---G-TT-TAAC-AACGAA---CCCCGGCGCGGACTGCGCCAAGG--AAGCATCAAT---GGGAGTGCTTGCTCTCGACG-CCCCGGAAACGGTGCGCA----TGTCGAAAGC-AACGC--CTTCTTTTATTG---TATCC-ATAACGACTCTCGGCAACGGATATCTCGGCTCTCGCATCGATGAAGAACGTAGCGAAATGCGATACTTGGTGTGAATTGCAGAATCCCGTGAACCATCGAGTCTTTGAACGCAAGTTGCGCCCGAAGCCTTTAGGCCGAGGGCACGTCTGCCTGGGTGTCACGCACCGTTG-CCCCCCCA--AAATG-AA---CCCG---CTGC-TCAAGCGGGCATCCGAC-GGGGGGAGGATATTGGCCTCCCGTGCGA--TT------CTG-TT--------------CTCGCGGTTGGCCG--AAATACAGG-TCCTCGGAAGC---GGAC-GCCGCGA--CATTCGGTGGTGG--AATTAAAAG----GAAACCCTCGAG-CTCCCGTC--GCTGCGGCGCTACC------GATCATAGGAT--CAC-ATGACCCTACGGAAGCCTCTCC-----A---CC-G-AGGCGCACACGCAT----CGCGACCCCTCGAAATCGGTAGACGCTACG?????????GACTTAATTGGATTGAGCCTTGGTATGGAAACCTGCTAAGTGATAACTTTCAAATTCAGAGAAACCCTGGAATAAAAAATGGGCAATCCTGAGCCAAATCCC--------AAAACAAACAG---AGGGGTTCAGAAAGTGAA-AAAGGGGATAGGTGCAGAGACTCAATGGAAGCTGTTCTAACAAATGGAGTTGACTTCC-----TTTTTTTGGT-----------AAAG-----AAAGTAGAATTA--ATCCTTCTTTCGAATAGCGAAACTTCATAAAGGATGAAGGTTAAGTC-TATATACACTATCACTATAGGTATGAAATGAAAAAGTATCTCAAAAAG-AACAAC-CAAAATCCGTAT-------TTATGTTAAT------------------A-AAAAAGCAAAAG----AATTGTTGTGAAGAAC-----TTCCAAATTGAAGAAAGAATCGAATATTCATTGATCAAATCATTCACTCCATAATCTGGTAGATCGTTTCTTTTGAAGAACTGATT-AATCGGACGAGAATAAAGATAGAGTCCCATTCTACATGTCAATATCAATACCGGCAACAATGAAATTTATAGTAAGAGGAAAATCCGTTGACTTTAGAAATCGTGAGG
	Allophylus_bojerianus			???????????????????????????0AAGTCGTAACAAGGTTTCCGTAGGTGAACCTGCGGAAGGATCATTGTCGAAACCTGCCAAGGCAGAA-CGA-CCCGCGAACTCG-TTCCATG--AC---A-C-GGGGAG-------------CC----GCCTTGC-GGTTCCC-C-AT---T-CCCGTAGGGGAGAGAG-CGCTTGGCGTCTCTCGC--TCCGACG---G-TT-TAAC-AACGAA---CCCCGGCGCGGACTGCGCCAAGG--AAGCATCAAT---GGGAGTGCTTGCTCTCGACG-CCCCGGAAACGGTGCGCA----TGTCGAAAGC-AACGC--CTTCTTTTATTG---TATCC-ATAACGACTCTCGGCAACGGATATCTCGGCTCTCGCATCGATGAAGAACGTAGCGAAATGCGATACTTGGTGTGAATTGCAGAATCCCGTGAACCATCGAGTCTTTGAACGCAAGTTGCGCCCGAAGCCTTTAGGCCGAGGGCACGTCTGCCTGGGTGTCACGCACCGTTG-CCCCCCCA--AAATG-AA---CCCG---CTGC-TAAAGCGGGCATCCGAC-GGGGGGAGGATATTGGCCTCCCGTGCGA--TT------CTG-TT--------------CTCGCGGTTGGCCG--AAATACAGG-TCCTCGGAAGC---GGAC-GCCGCGA--CATTCGGTGGTGG--AATGAAAAG----GAAACCCTCGAG-CTCCCGTC--GCTGCGGCGCTACC------GATCATAGGAT--CAC-ATGACCCTACGGAAGCCTCTCC-----A---TC-G-AGGCGCACACGCAT----CGCGACCCC??????????????????????????????GACTTAATTGGATTGAGCCTTGGTATGGAAACCTGCTAAGTGATAACTTTCAAATTCAGAGAAACCCTGGAATAAAAAATGGGCAATCCTGAGCCAAATCCC--------AAAACAAACAG---AGGGGTTCAGAAAGTGAA-AAAGGGGATAGGTGCAGAGACTCAATGGAAGCTGTTCTAACAAATGGAGTTGACTTCC-----TTTTTTTGGT-----------AAAG-----AAAGTAGAATTA--ATCCTTCTTTCGAATAGCGAAACTTCATAAAGGATGAAGGTTAAGTC-TATATACACTATCACTATAGGTATGAAATGAAAAAGTATCTCAAAAAG-AACAAC-CAAAATCCGTAT-------TTATGTTAAT------------------A-AAAAAGCAAAAG----AATTGTTGTGAAGAAC-----TTCCAAATTGAAGAAAGAATCGAATATTCATTGATCAAATCATTCACTCCATAATCTGGTAGATCGTTTCTTTTGAAGAACTGATT-AATCGGACGAGAATAAAGATAGAGTCCCATTCTACATGTCAATATCAATACCGGCAACAATGAAATTTATAGTAAGAGGAAAAT????????????????????????
	Allophylus_chaunostachys		???????????????????????????0???????????????????????????ACCTGCGGAAGGATCATTGTCGAAACCTGCCAAGGCAGAA-CGA-CCCGCGAACTCG-TTACACG--AT---A-C-GGGGAG-------------CT----GCATTGC-GATTCCC-C-AT---T-CCCGTAGGGGAGAGAG-CGCCCGGCGTCTCTCTC--TTCGACG---G-TC-TAAC-AATGAA---CCCCGGCGCGGACCGCGCCAAGG--AAGTATCAAT---GGGAGTGCTTGCTTTCGTCG-CCCCGGAAACGGTGCATG----TGTCGAAAGC-AATGC--CTTCTTTTATTG---TATCC-ATAACGACTCTCGGCAACGGATATCTCGGCTCTCGCATCGATGAAGAACGTAGCGAAATGCGATACTTGGTGTGAATTGCAGAATCCCGTGAACCATCGAGTCTTTGAACGCAAGTTGCGCCCGAAGCCTTTAGGCCGAGGGCACGTCTGCCTGGGTGTCACGCATCGTTG--CCCCCCA--AAACG-AA---CCCG---CTGC-TTGAGCGGGCATCCGAT-AGGGGGCGGATATTGGCCTCCCGTGCGA--GT------CTA-TC--------------CTCGCGGTTGGTCG--AAATACAGG-TCCTCGGAAGC---GGAC-GCCGTGA--CGTTCGGTGGTGG--AATGAAAAG----GAAACCCTCGAG-CTTCCGTC--GCTGCGGCGCTACC------GATCATAGGAT--CTG-ATGACCCTATGGACGCCTCGCC-----A---TC-G-AGGCGCACACGCAT----CGCGACCCCTCGAAATCGGTAGACGCTACG?????????GACTTAATTGGATTGAGCCTTGGTATGGAAACCTGCTAAGTGATAACTTTCAAATTCAGAGAAACCCTGGAATAAAAAATGGGCAATCCTGAGCCAAATCCC--------AAAACAAACAG---AGGGGTTCAGAAAGTGAA-AAAGGGGATAGGTGCAGAGACTCAATGGAAGCTGTTCTAACAAATGGAGTTGACTTCC-----TTTTTTTGGT-----------AAAG-----AAAGTAGAATTA--ATCCTTCTTTCGAATAGCGAAACTTCATAAAGGATGAAGGTTAAGTC-TATATACACTATCACTATAGGTATGAAATGAAAAAGTATCTCAAAAAG-AACAAC-CAAAATCCGTAT-------TTATGTTAAT------------------A-AAAAAGCAAAAG----AATTGTTGTGAAGAAC-----TTCCAAATTGAAGAAAGAATCGAATATTCATTGATCAAATCATTCACTCCATAATCTGGTAGATCGTTTCTTTTGAAGAACTGATT-AATCGGACGAGAATAAAGATAGAGTCCCATTCTACATGTCAATATCAATACCGGCAACAATGAAATTTATAGTAAGAGGAAAATCC??????????????????????
	Allophylus_chirindensis			???????????????????????????0??????????????????????GGTGAACCTGCGGAAGGATCATTGTCGAAACCTGCCAAGGCAGAA-CGA-CCCGCGAACTCG-TTACACG--AT---A-C-GGGGAG-------------CT----GCATTGC-GATTCCC-C-AT---T-CCCGTAGGGGAGAGAG-CGCCCGGCGTCTCTCTC--TTCGACG---G-TC-TAAC-AATGAA---CCCCGGCGCGGACCGCGCCAAGG--AAGTATCAAT---GGGAGTGCTTGCTTTCGTCG-CCCCGGAAACGGTGCATG----TGTCGAAAGC-AATGC--CTTCTTTTATTG---TATCC-ATAACGACTCTCGGCAACGGATATCTCGGCTCTCGCATCGATGAAGAACGTAGCGAAATGCGATACTTGGTGTGAATTGCAGAATCCCGTGAACCATCGAGTCTTTGAACGCAAGTTGCGCCCGAAGCCTTTAGGCCGAGGGCACGTCTGCCTGGGTGTCACGCATCGTTG--CCCCCCA--AAACG-AA---CCCG---CTGC-TTGAGCGGGCATCCGAT-AGGGGGCGGATATTGGCCTCCCGTGCGA--GT------CTA-TC--------------CTCGCGGTTGGTCG--AAATACAGG-TCCTCGGAAGC---GGAC-GCCGTGA--CGTTCGGTGGTGG--AATGAAAAG----GAAACCCTCGAG-CTTCCGTC--GCTGCGGCGCTACC------GATCATAGGAT--CTG-ATGACCCTATGGACGCCTCGCC-----A---TC-G-AGGCGCACACGCAT----CGCGACCCCTCGAAATCGGTAGACGCTACG?????????GACTTAATTGGATTGAGCCTTGGTATGGAAACCTGCTAAGTGATAACTTTCAAATTCAGAGAAACCCTGGAATAAAAAATGGGCAATCCTGAGCCAAATCCC--------AAAACAAACAG---AGGGGTTCAGAAAGTGAA-AAAGGGGATAGGTGCAGAGACTCAATGGAAGCTGTTCTAACAAATGGAGTTGACTTCC-----TTTTTTTGGT-----------AAAG-----AAAGTCGAATTA--ATCCTTCTTTCGAATAGCGAAACTTCATAAAGGATGAAGGTTAAGTC-TATATACACTATCACTATAGGTATGAAATGAAAAAGTATCTCAAAAAG-AACAAC-CAAAATCCGTAT-------TTATGTTAAT------------------A-AAAAAGCAAAAG----AATTGTTGTGAAGAAC-----TTCCAAATTGAAGAAAGAATCGAATATTCATTGATCAAATCATTCACTCCATAATCTGGTAGATCGTGTCTTTTGAAGAACTGATT-AATCGGACGAGAATAAAGATAGGGTCCCATTCTACATGTCAATATCAATACTGGCAACAATGAAA-TTATAGTAAGAGGAAA??????????????????????????
	Allophylus_comina				???????????????????????????0AAGTCGTAACAAGGTTTCCGTAGGTGAACCTGCGGAAGGATCATTGTTGAAACCTGCTAAAGCAGAA-CGA-CCCGCGAACTCG-TTCCACG--AA---A-C-GGAGAG-------------CT----GCCTTGC-AGTTCCC-C-AT---TCCCCGTAGGAGAGAGAG-CGCCCGGTGTCTCTCGC--TTCGACG---G-TC-TAAC-AACGAA---CCCCGGCGCGGACTGCGCCAAGG--AAGCATCAAT---GGGAGTGCTTGCTGTCGCTG-CCCCGGAAACGGTGCGCG----TGTCGAAAGC-AATGC--CTTCTTTTATTG---TATCC-ATAATGACTCTCGGCAACGGATATCTCGGCTCTCGCATCGATGAAGAACGTAGCGAAATGCGATACTTGGTGTGAATTGCAGAATCCCGTGAACCATCGAGTCTTTGAACGCAAGTTGCGCCCGAAGCCTTTAGGCCGAGGGCACGTCTGCCTGGGTGTCACGCATTGTTG--CCCCCCA--AAATG-AA---CCCG---CTGC-TCGAGCGGGCATTCGAA-AGGGGGCGGATATTGGCCTCCCGTGCGA--GC------ATG-CT--------------CTCGCGGTTGGCCG--AAATACGAG-TCCACGGAAGC---GGAT-GCTGCGA--CGTTCGGTGGTGG--AATGAAAAG----GAAACCCTCGAG-CTCCCGTC--GCTGCGGCGCTATC------GGTAATAGGCT--CGC-ACGACCCTACGGAAGCCTCGCC-----A---TC-G-AGGCGTACACGCAT----CGCGACCCCTCGAAATCGGTAGACGCTACG?????????GACTTAATTGGATTGAGCCTTGGTATGGAAACCTGCTAAGTGATAACTTTCAAATTCAGAGAAACCCTGGAATAAAAAATGGGCAATCCTGAGCCAAATCCC--------AAAACAAACGG---AGGGGCTCAGAAAGTGAA-AAAGGGGATAGGTGCAGAGACTCAATGGAAGCTGTTCTAACAAATGGGGTTGACTTCC-----TTTTTTTGGT-----------AAAG-----AAAGTCGAATGA--ATCCTTCTTTCGAATAGCGAAACTTCATAAAGGATGAAGGTTAAGTC-TATATACACTATCACTATGGGTATGAAATGAAAAAGTATCTCAAAAAG-AACAAC-CAAAATCCGTAT-------TTATGTTAAT-----------------AA-AAAAAGCAAAAG----AATTGTTGTGAAGAAC-----TTCCAAATTGAAGAAAGAATCGAATATTCATTGATCAAATCATTCACTCCATAATCTGGTAGATCGTTTCTTTTGAAGAACTGATT-AATCGGACGAGAATAAAGATAGAGTCCCATTCTACATGTCAATATCAATACCGGCAACAATGAAATTTATAGTAAGAGGAAAATCCGTTGACTTTAGAAATCGTGAGG
	Allophylus_crassinervis			???????????????????????????0?AGTCGTAACAAGGTTTCGGTAGGTGAACCTGCGGAAGGATCATTGTCGAAACCTGCCAATGCAGAA-CGA-CCCGCGAACTCG-TTCCATG--AC---A-C-GGGAAG-------------CC----GCCTTGC-GGTTTCC-C-AT---TCCCCGTAGGGGAGAGAG-CACCTAGCGTCTCTCGC--TCCGACG---G-TC-TAAC-AACGAA---CCCCGGCGCGGACTGCGCCAAGG--AAGCATCAAT---GGGAGTGCTTGCTCTCGCTG-CCCCGGAAACGGTGCGCG----TGTCAAAAGC-AACGC--CTTCTTTTATTA---TATCC-ATAATGACTCTCGGCAACGGATATCTCGGCTCTCGCATCGATGAAGAACGTAGCGAAATGCGATACTTGGTGTGAATTGCAGAATCCCGTGAACCATCGAGTCTTTGAACGCAAGTTGCGCCCGAAGCCTTTAGGCCGAGGGCACGTCTGCCTGGGTGTCACGCATCGTTG--CCCCTCA--AAACG-AA--CCCCG---CTGC-TCTAGCGGGCATTCGAT-AGGGGGCGAATATTGGCCTCCCGTGCGA--GC------ATG-TT--------------CTCGTGGTTGGCCG--AAATACGGG-TCCTCGGAAGC---GGAC-GCCGCGA--TGTTCGGTGGTGG--AATGAAAAG----GAAACCCTCGAG-CTCCCGTC--GCTGCGGCGCTGCC------GGTCATAGGAT--CGC-ATGACCCTGTGGAAGCCTCGCC-----A---TC-G-AGGCGCACACGCAT----CGCGACCCC??????????????????????????????GACTTAATTGGATTGAGCCTTGGTATGGAAACCTGCTAAGTGATAACTTTCAAATTCAGAGAAACCCTGGAATAAAAAATGGGCAATCCTGAGCCAAATCCC--------AAAACAAACAG---AGGGGTTCAGAAAGTGAA-AAAAGGGATAGGTGCAGAGACTCAATGGAAGCTGTTCTAACAAATGGAGTTGACTTCC-----TTTTTTTGGT-----------AAAG-----AAAGTAGAATGA--ATCCTTCTTTCGAATAGCGAAACTTCATAAAGGATGAAGGTTAAGTC-TATATACACTATCACTATGGGTATGAAATGAAAAAGTATCTCAAAAAG-AACAAC-CAAAATCCGTAT-------TTATGTTAAT-----------------AA-AAAAAGCAAAAG----AATTGTTGTGAAGAAC-----TTCCAAATTGAAGAAAGAATCGAATATTCATTGATCAAATCATTCACTCCATAATCTGGTAGATCGTTTCTTTTGAAGAACTGATT-AATCGGACGAGAATAAAGATAGAGTCCCATTCTACATGTCAATATCAATACCGGCAACAATGAAATTTATAGTAAGAGGAAAATCCGTTGACTTTAGAAATCGTGAGG
	Allophylus_decipiens			???????????????????????????0?????????????????????????????CTGCGGAAGGATCATTGTCGAAACCTGCCAAGGCAGAA-CGA-CCCGCGAACTCG-TTCCATG--AC---A-CGGGGGAG-------------CC----GCCTTGC-GGTTCCC-C-AT---T-ACCGTAGGGGAGGGAG-CGCCCGGCGCCTCTCGC--TCCGACG---G-TT-TAAC-AACGAA---CCCCGGCGCGGACTGCGCCAAGG--AAGCATCAAT---GGGAGTGCTTGCTCTCGCTG-CCCCGGAAACGGTGTGCG----TGTCGAAAGC-AATGC--CTTCTTTTATTG---TATCC-ATAACGACTCTCGGCAACGGATATCTCGGCTCTCGCATCGATGAAGAACGTAGCGAAATGCGATACTTGGTGTGAATTGCAGAATCCCGTGAACCATCGAGTCTTTGAACGCAAGTTGCGCCCGAAGCCTTTAGGTCGAGGGCACGTCTGCCTGGGTGTCACGCACCGTTG-CCCCCCCA--AAACG-AA---CCCG---CTGC-TCGAGCGGGCATCAGAT-GGGGGGCGGATATTGGCCTCCCGTGCGA--GT------CTG-TT--------------CTCGCGGTTGGCCG--AAATACAGG-TCCTCGGAAGC---GGAC-GCCGCGA--CATTCGGTGGTGG--AATGAAAAG----GAAACCCTCGAG-CTCCCGTC--GCTGCGGCGCTACC------GATCATAGGAT--CAC-ATGACCCTACGGAAGCCTCGCC-----A---TC-G-AGGCGCACACGCAT----CGCGACCCCTCGAAATCGGTAGACGCTACG?????????GACTTAATTGGATTGAGCCTTGGTATGGAAACCTGCTAAGTGATAACTTTCAAATTCAGAGAAACCCTGGAATAAAAAATGGGCAATCCTGAGCCAAATCCC--------AAAACAAACAG---AGGGGTTCAGAAAGTGAA-AAAGGGGATAGGTGCAGAGACTCAATGGAAGCTGTTCTAACAAATGGAGTTGACTTCC-----TTTTTTTGGT-----------AAAG-----AAAGTAGAATTA--ATCCTTCTTTCGAATAGCGAAACTTCATAAAGGATGAAGGTTAAGTC-TATATACACTATCACTATAGGTATGAAATGAAAAAGTATCTCAAAAAG-AACAAC-CAAAATCCGTAT-------TTATGTTAAT------------------A-AAAAAGCAAAAG----AATTGTTGTGAAGAAC-----TTCCAAATTGAAGAAAGAATCGAATATTCATTGATCAAATCATTCACTCCATAATCTGGTAGATCGTGTCTTTTGAAGAACTGATT-AATCGGACGAGAATAAAGATAGGGTCCCATTCTACATGTCAATATCAATACCGGCAACAATGAAA-TTATAGTAAGA-GAAAATC???????????????????????
	Allophylus_dissectus			???????????????????????????0AAGTCGTAACAAGGTTTCCGTAGGTGAACCTGCGGAAGGATCATTGTCGAAACCTGCCAAGGCAGAA-CGA-CCCGCGAACTCG-TTCCACG--AC---A-C-GGGGAG-------------CC----GCCTTGC-GGTTCCC-C-AT---T-CCCGTAGGGGAGAGAG-CGCCCGGCGTCTCTCGC--TCCGACG---G-TC-TAAC-AACGAA---CCCCGGCGCGGACTGCGCCAAGG--AAGCATCAAT---GGGAGTGCTTGCTCTCGTTG-CCCCGGAAACGGTGCGCG----TGTCGAAAGC-AACGC--CTTCTTTTATTG---TATCC-ATAACGACTCTCGGCAACGGATATCTCGGCTCTCGCATCGATGAAGAACGTAGCGAAATGCGATACTTGGTGTGAATTGCAGAATCCCGTGAACCATCGAGTCTTTGAACGCAAGTTGCGCCCGAAGCCTTTAGGCCGAGGGCACGTCTGCCTGGGTGTCACGCATCGTTG-CCCCCCCA--AAATG-AA---CCCG---CTGC-TCGAGCGGGCATTCGAC-GGGGGGCGGATATTGGCCTCCCGTGTAA--GT------CTA-TT--------------CTCGCGGTTGGTCG--AAATACAGG-TCCTCGGAAGC---GGAC-GCCGCGA--CATTCGGTGGTGG--AATGAAAAG----GAAACCCTCGAG-CTCCTGTC--GCTGCGGCTCTACC------GATCATAGGAT--CAC-ATGACCCTACGGAAGCCTCGCC-----A---TC-G-AGGCGTACACGCAT----CGCGACCCCTCGAAATCGGGTGACGCTACG?????????GACTTAATTGGATTGAGCCTTGGTATGGAAACCTGCTAAGTGATAACTTTCAAATTCAGAGAAACCCTGGAATAAAAAATGGGCAATCCTGAGCCAAATCCC--------AAAACAAACAG---AGGGGTTCAGAAAGTGAA-AAAGGGGATAGGTGCAGAGACTCAATGGAAGCTGTTCTAACAAATGGAGTTGACTTCC-----TTTTTTTGGT-----------AAAG-----AAAGTAGAATTA--ATCCTTCTTTCGAATAGCGAAACTTCATAAAGGATGAAGGTTAAGTC-TATATACACTATCACTATAGGTATGAAATGAAAAAGTATCTCAAAAAG-AACAAC-CAAAATCCGTAT-------TTATGTTAAT------------------A-AAAAAGCAAAAG----AATTGTTGTGAAGAAC-----TTCCAAATTGAAGAAAGAATCGAATATTCATTGATCAAATCATTCACTCCATAATCTGGTAGATCGTTTCTTTTGAAGAACTGATT-AATCGGACGAGAATAAAGATAGAGTCCCATTCTACATGTCAATATCAATACCGGCAACAATGAAATTTATAGTAAGAGGAAAATCCGTTGACTTTAGAAATCGTGAGG
	Allophylus_gardineri			???????????????????????????0????????????????????????????????????AGGATCATTGTCGAAACCTGCCAAGGCAGAA-CGA-CCCGTGAACTCG-TTCCATG--AC---A-C-GGGGAG-------------CC----GTCTTGC-GGTTCCC-C-AT---T-CCCGTAGGGGAGAGAG-CGCCTGGCGTCTCTCGC--TCCGACG---G-TC-TAAC-AACGAA---CCCCGGCGCGGACTGCGCCAAGG--AAGCATCAAT---GGGAGTGCTTGCTCTCGCTG-CCCCGGAAATGGTGCGCG----TGTCGAAAGC-AATGC--CTTCTTTTATTG---TATCC-ATAACGACTCTCGGCAACGGATATCTCGGCTCTCGCATCGATGAAGAACGTAGCGAAATGCGATACTTGGTGTGAATTGCAGAATCCCGTGAACCATCGAGTCTTTGAACGCAAGTTGCGCCCGAAGCCTTTAGGCCGAGGGCACGTCTGCCTGGGTGTCACGCACCGTTG-CCCCCCCA--AAACG-AA---CCTG---CTGC-TCGAGCGGGTATCTGAT-GGGGGGCGGATATTGGCCTCCCGTGCGA--GT------CTG-TT--------------CTTACGGTTGGTCG--AAATACAGG-TCCTCGAAAGC---GGAC-GCCGCGG--CATTCGGTGGTGG--AATGAAAAG----GAAACCCTCGAG-CTCCTGTC--GCTGTGGCGCTATC------GATCATAGGAT--CAC-ATGACCCTACGGAAGCCTCGCC-----A---TC-G-AGGCACACACGCAT----CGCGACCCCTCGAAATCGGTAGACGCTACG?????????GACTTAATTGGATTGAGCCTTGGTATGGAAACCTGCTAAGTGATAACTTTCAAATTCAGAGAAACCCTGGAATAAAAAATGGGCAATCCTGAGCCAAATCCC--------AAAACAAACAG---AGGGGTTCAGAAAGTGAA-AAAGGGGATAGGTGCAGAGACTCAATGGAAGCTGTTCTAACAAATGGAGTTGACTTCC-----TTTTTTTGGT-----------AAAG-----AAAGTAGAATTA--ATCCTTCTTTCGAATAGCGAAACTTCATAAAGGATGAAGGTTAAGTC-TATATACACTATCACTATAGGTATGAAATGAAAAAGTATCTCAAAAAG-AACAAC-CAAAATCCGTAT-------TTATGTTAAT------------------A-AAAAAGCAAAAG----AATTGTTGTGAAGAAC-----TTCCAAATTGAAGAAAGAATCGAATATTCATTGATCAAATCATTCACTCCATAATCTGGTAGATCGTGTCTTTTGAAGAACTGATT-AATCGGACGAGAATAAAGATAGGGTCCCATTCTACATGTCAATATCAATACCGGCAACAATGAAATTTAT??????????????????????????????????????
	Allophylus_hirtellus			???????????????????????????0AAGTCGTAACAAGGTTTCCGTAGGTGAACCTGCGGAAGGATCATTGTCGAAACCTGCCAAGGCAGAA-CGA-CCCGCGAACTCG-TTCCACG--AC---A-C-GGGGAG-------------CC----GCCTTGC-GGATCCC-T-AT---T-CCCGTAGGGGAGAGAG-CGCCCGGCGTTTCTCGC--TCCGACG---G-TC-TAAC-AACGAA---CCCCGGCGCGGACTGCGCCAAGG--AACCATCAAT---AGGAGTGCTTGCTATCGTTG-CCCCGGAAACGGTGCGCG----TGTCGAAAGC-AACGC--CTTCTTTTATTG---TATCC-ATAACGACTCTCGGCAACGGATATCTCGGCTCTCGCATCGATGAAGAACGTAGCGAAATGCGATACTTGGTGTGAATTGCAGAATCCCGTGAACCATCGAGTCTTTGAACGCAAGTTGCGCCCGAAGCCTTTAGGCCGAGGGCACGTCTGCCTGGGTGTCACGCACCGTTG-CCCCCCCA--AAACG-AA---CCCG---CTGC-TCTAGCGGGCATCCGATAAGGGGGCGGATATTGGCCTCCCGTGCGA--GT------CTG-TT--------------CTTGCGGTTGGCCG--AAATACAGG-TCCTCGAAAGC---GGAT-GCCGCGA--TGTTCGGTGGTGG--AATGAAAAG----GAAGCCCTCGAG-CTCCCGTC--GCTGCGGCGCTGTC------GATCATAGGAT--CAT-ATGACCCTACGGAAGCCTCGCC-----A---TC-G-AGGCGCAAACGCAT----CGCGACCCCTCGAAATCGGTAGACGTTACG?????????GACTTAATTGGATTGAGCCTTGGTATGGAAACCTGCTAAGTGATAACTTTCAAATTCAGAGAAACCCTGGAATAAAAAATGGGCAATCCTGAGCCAAATCCC--------AAAACAAACAG---AGGGGTTCAGAAAGTGAA-AAAGGGGATAGGTGCAGAGACTCAATGGAAGCTGTTCTAACAAATGGAGTTGACTTCC-----TTTTTTTGGT-----------AAAG-----AAAGTAGAATTA--ATCCTTCTTTCGAATAGCGAAACTTCATAAAGGATGAAGGTTAAGTC-TATATACACTATCACTATGGGTATGAAATGAAAAAGTATCTCAAAAAG-AACAAC-CAAAATCCGTAT-------TTATGTTAAT-----------------AA-AAAAAGCAAAAG----AATTGTTGTGAAGAAC-----TTCCAAATTGAAGAAAGAATCGAATATTCATTGATCAAATCATTCACTCCATAATCTGGTAGATCGTTTCTTTTGAAGAACTTATT-AATCGGACGAGAATAAAGATAGAGTCCCATTCTACATGTCAATATCAATACCGGCAACAATGAAATTTATAGTAAGAGGAAAATCCGTTGACTTTAGAAATCGTGAGG
	Allophylus_leucoclados			???????????????????????????0???????AACAAGGTTTCCGTAGGTGAACCTGCGGAAGGATCATTGTCGAAACCTGCCAAGGCAGAA-CGA-CCCGCGAACTCG-TTCCATG--AC---A-C-GGGGAG-------------CC----GCCTTGC-GGTTTCC-C-AT---T-CCCGTAGGGGAGAGAG-CGCCCGGCGTCTCTCGC--TCCGACG---G-TC-TAAC-AACGAA---CCCCGGCGCGGACTGCGCCAAGG--AAGCATCAAT---GGGAGTGCTTGCTCTTGTCG-CCCCGGAAACGGTCCGCG----CGTCGAAAGC-AATGC--CTTCTTTTATTG---AATCC-ATAACGACTCTCGGCAACGGATATCTCGGCTCTCGCATCGATGAAGAACGTAGCGAAATGCGATACTTGGTGTGAATTGCAGAATCCCGTGAACCATCGAGTCTTTGAACGCAAGTTGCGCCCGAAGCCTTTAGGTCGAGGGCACGTCTGCCTGGGTGTCACGCATCTTTG--CCCCCCA--AAACG-AA---CCCG---CTGT-TTGAGCGGGTATCCGAC-ATGGGGCGGATATTGGCCTCCCGTGTGA--GT------CTG-CT--------------CTCGCGGTTGGCCG--AAATACGGG-TCCTCGGAAGC---GGAT-GCTGCGA--CGTTCGGTGGTGG--AATGAAAAG----GAAACCCTCGAG-CTCCCGTC--GCTGCGGCGCTGCC------GTTCATAGGAT--CGT-ACGACCCTACGGAAACCTCGCC-----A---TC-G-AGGCGCACACGCAT----CGCGACCCCAG???????????????????????????????????????????????????????????????????????????????????????????????????????????????????????????????????????????????????????????????????????????????????????????????????????????????????????????????????????????????????????????????????????????????????????????????????????????????????????????????????????????????????????????????????????????????????????????????????????????????????????????????????????????????????????????????????????????????????????????????????????????????????????????????????????????????????????????????????????????????????????????????????????????????????????????????????????????????????????????????????????????????????????
	Allophylus_pervillei			???????????????????????????0?????????????????????AGGTGAACCTGCGGAAGGATCATTGTCGAAACCTGCCAAGGCAGAA-CGA-CCCGCGAACTCG-TTCCATG--AC---A-C-GGGGAG-------------CC----GTCTTGC-GGTTCCC-C-AT---T-CCCGTAGGGGAGAGAG-CGCATGGCGTCTCTCGC--TCCGACG---G-TC-TAAC-AACGAA---CCCCGGCGCGGACTGCGCCAAGG--AAGCATCAAT---GGGAGTGCTTGCTCTCGCTG-CCCCGGAAATGGTGCGCG----TGTCGAAAGC-AATGC--CTTCTTTTATTG---TATCC-ATAACGACTCTCGGCAACGGATATCTCGGCTCTCGCATCGATGAAGAACGTAGCGAAATGCGATACTTGGTGTGAATTGCAGAATCCCGTGAACCATCGAGTCTTTGAACGCAAGTTGCGCCCGAAGCCTTTAGGCCGAGGGCACGTCTGCCTGGGTGTCACGCACCGTTG-CCCCCCCA--AAACG-AA---CCTG---CTGC-TCGAGCGGGTATCTGAT-GGGGGGCGGATATTGGCCTCCCGTGCGA--GT------CTG-TT--------------CTTGCGGTTGGTCG--AAATACAGG-TCCTCGAAAGC---GGAC-GCTGCGA--CATTCGGTGGTGG--AATGAAAAG----GAAACCCTCGAG-CTCCTGTC--GCTGTGGCGCTATC------GATCATAGGAT--CAC-ATGACCCTACGGAAGCCTTGCC-----A---AC-G-AGGCACACACGCAT----CGCGACCCCTCGAAATCGGTAGACGCTACG?????????GACTTAATTGGATTGAGCCTTGGTATGGAAACCTGCTAAGTGATAACTTTCAAATTCAGAGAAACCCTGGAATAAAAAATGGGCAATCCTGAGCCAAATCCC--------AAAACAAACAG---AGGGGTTCAGAAAGTGAA-AAAGGGGATAGGTGCAGAGACTCAATGGAAGCTGTTCTAACAAATGGAGTTGACTTCC-----TTTTTTTGGT-----------AAAG-----AAAGTAGAATTA--ATCCTTCTTTCGAATAGCGAAACTTCATAAAGGATGAAGGTTAAGTC-TATATACACTATCACTATAGGTATGAAATGAAAAAGTATCTCAAAAAG-AACAAC-CAAAATCCGTAT-------TTATGTTAAT------------------A-AAAAAGCAAAAG----AATTGTTGTGAAGAAC-----TTCCAAATTGAAGAAAGAATCGAATATTCATTGATCAAATCATTCACTCCATAATCTGGTAGATCGTTTCTTTTGAAGAACTGATT-AATCGGACGAGAATAAAGATAGAGTCSCATTCTACATGTCAATATCAATACCGGCAACAATGAAATTTATAGTAAGAGGAAAATCCGTTGACTTTAGAAATCGTGAGG
	Allophylus_petiolulatus			???????????????????????????0???????AACAAGGTTTCCGTAGGTGAACCTGCGGAAGGATCATTGTCGAAACCTGCCGAGGCAGAA-CCA-CCCGCGAACTCG-TTCCACG--AC---A-C-GGGGAG-------------CC----GCC?CGC-GGTTCCC-C-AT---T-CCCGTAGGGGAGAGAG-CGCCCGGCGTCTCTCGC--TCCGACG---G-TC-TAAC-AACGAA---CCCCGGCGCGGACTGCGCCAAGG--AATCATCAAT---GGGAGCGCTTGCTCTCGTCG-CCCCGGAAACGGTCCGCG----CGTCGAGAGC-AACGC--CTTCTTTTATTG---TATCC-ATAACGACTCTCGGCAACGGATATCTCGGCTCTCGCATCGATGAAGAACGTAGCGAAATGCGATACTTGGTGTGAATTGCAGAATCCCGTGAACCATCGAGTCTTTGAACGCAAGTTGCGCCCGAAGCCTTTAGGCCGAGGGCACGTCTGCCTGGGTGTCACGCATCGTTG-CCCCCCCA--AAACG-AA---CCCG---CTGC-TTCGGCGGGTATCCGAA-AGGGGGCGGATACTGGCCTCCCGTGCGA--GT------CTG-CT--------------CTCGCGGTTGGCCG--AAATACGGG-TCCTCGGAAGC---GGAT-GCTGCGA--CGTTCGGTGGTGG--AACGAAAAG----GAAACCCTCGAG-CTCCCGTC--GCCGCGGCGCTGCC------GGTCGTAGGAT--CCC-ACGACCCTACGGAAGCCTCGCC-----A---TC-G-AGGCGCACACGCAT----CGCGACCCCA????????????????????????????????????????????????????????????????????????????????????????????????????????????????????????????????????????????????????????????????????????????????????????????????????????????????????????????????????????????????????????????????????????????????????????????????????????????????????????????????????????????????????????????????????????????????????????????????????????????????????????????????????????????????????????????????????????????????????????????????????????????????????????????????????????????????????????????????????????????????????????????????????????????????????????????????????????????????????????????????????????????????????????
	Allophylus_poungouensis			???????????????????????????0AAGTCGTAACAAGGTTTCCGTAGGTGAACCTGCGGAAGGATCATTGTCGAAACCTGCCAAGGCAGAA-CGA-CCCGCGAACTCG-TTCCACG--AC---A-C-GGGGAG-------------CC----GTCTTGC-GGTTCCT-C-AT---T-CCCGTAGGGGAGAGAG-CGCCCAGCGTCTCTCGC--TCCGACG---G-TC-TAAC-AACGAA---CCCCGGCGCGGACCGCGCCAAGG--AAGCATCAAT---GGGAGTGCTTGCTCTTGCCG-CCCCGGAAACGGTGCGCG----TGTCGAAAGC-AACGC--CTTCTTTTACTG---TATCC-ATAACGACTCTCGGCAACGGATATCTCGGCTCTCGCATCGATGAAGAACGTAGCGAAATGCGATACTTGGTGTGAATTGCAGAATCCCGTGAACCATCGAGTCTTTGAACGCAAGTTGCGCCCGAAGCCTTTAGGCCGAGGGCACGTCTGCCTGGGTGTCACGCACCGTTGCCCCCCCCA--AAACG-AA---CCCG---CTGC-TCGAGCGGGCGTCAGACAGGGGGGCGGATATTGGCCTCCCGTGCGA--GT------CTG-TT--------------CCCGCGGTTGGCCG--AAATACGGG-TCCTCGAAAGC---GGAT-GCCGCGA--CGTTCGGTGGTGG--AATGAAAAG----GAAACCCTCGAG-CTCCCGTC--GCTGCGGCGCTGTC------GATCATGGGAT--CAC-ACGACCCTACGGAAGCCTCGCC-----A---TC-G-AGGCGCACACGCAT----CGCGACCCCTCGAAATCGGTAGACGCTACG?????????GACTTAATTGGATTGAGCCTTGGTATGGAAACCTGCTAAGTGATAACTTTCAAATTCAGAGAAACCCTGGAATAAAAAATGGGCAATCCTGAGCCAAATCCC--------AAAACAAACAG---AGGGGTTCAGAAAGTGAA-AAAGGGGATAGGTGCAGAGACTCAATGGAAGCTGTTCTAACAAATGGAGTTGACTTCC-----TTTTTTTGGT-----------AAAG-----AAAGTAGAATTA--ATCCTTCTTTCGAATAGCGAAACTTCATAAAGGATGAAGGTTAAGTC-TATATACACTATCACTATAGGTATGAAATGAAAAAGTATCTCAAAAAG-AACAAC-CAAAATCCGTAT-------TTATGTTAAT------------------A-AAAAAGCAAAAG----AATTGTTGTGAAGAAC-----TTCCAAATTGAAGAAAGAATCGAATATTCATTGATCAAATCATTCACTCCATAATCTGGTAGATCGTTTCTTTTGAAGAACTGATT-AATCGGACGAGAATAAAGATAGAGTCCCATTCTACATGTCAATATCAATACCGGCAACAATGAAATTTATAGTAAGAGGAAAATCCGTTGACTTTAGAAGTGGTGAGG
	Allophylus_psilospermus			???????????????????????????0???????AACAAGGTTTCCGTAGGTGAACCTGCGGAAGGATCATTGTCGAAACCTGCCAAGGCAGAA-CGA-CCCGCGAACTCG-TTCCACG--AC---A-C-GGGGAG-------------CC----GCCTTAC-GGTTCCC-C-AT---T-CCCGTAGGGGAGAGAG-CGCCCGGCGTCTCTCGC--TCCGACG---G-TC-TAAC-CACGAA---CCCCGGCGCGGACTGCGCCAAGG--AAGCATCAAT---GGGAGTGCTTGCTCTCGTCG-CCCCGGAAACGGTTCGCG----CGTCGAAAGC-GATGC--CTTCTTTTATTG---TATCC-ATAACGACTCTCGGCAACGGATATCTCGGCTCTCGCATCGATGAAGAACGTAGCGAAATGCGATACTTGGTGTGAATTGCAGAATCCCGTGAACCATCGAGTCTTTGAACGCAAGTTGCGCCCGAAGCCTTTAGGCCAAGGGCACGTCTGCCTGGGTGTCACGCATCGTTG---CCCCCA--AAACG-AA---CCCG---CTGC-TTTAGCGGGTGTCCGAC-AGGGGGCGGATATTGGCCTCCCGTGTGA--GT------ATG-CT--------------CCCGCGGTTGGCCG--AAATACGGG-TCCTCGGAAGC---GGAT-GCTGCGA--CGTTCGGTGGTGG--AATGAAAAG----GAAACCCTCGAG-CTCCCGTC--GCTGCGGCGCCGCC------GTTCATAGGAT--CGC-ACGACCCTACGGAAACCTCGCC-----A---TC-G-AGGCGCACACGCAT----CGCG??????????????????????????????????????????????????????????????????????????????????????????????????????????????????????????????????????????????????????????????????????????????????????????????????????????????????????????????????????????????????????????????????????????????????????????????????????????????????????????????????????????????????????????????????????????????????????????????????????????????????????????????????????????????????????????????????????????????????????????????????????????????????????????????????????????????????????????????????????????????????????????????????????????????????????????????????????????????????????????????????????????????????????????????
	Allophylus_pslisospermus		???????????????????????????0???????AACAAGGTTTCCGTAGGTGAACCTGCGGAAGGATCATTGTCGAAACCTGCCAAGGCAGAA-CGA-CCCGCGAACTCG-TTCCACG--AC---A-C-GGGGAG-------------CC----GCCTTAC-GGTTCCC-C-AT---T-CCCGTAGGGGAGAGAG-CGCCCGGCGTCTCTCGC--TCCGACG---G-TC-TAAC-CACGAA---CCCCGGCGCGGACTGCGCCAAGG--AAGCATCAAT---GGGAGTGCTTGCTCTCGTCG-CCCCGGAAACGGTTCGCG----CGTCGAAAGC-GATGC--CTTCTTTTATTG---TATCC-ATAACGACTCTCGGCAACGGATATCTCGGCTCTCGCATCGATGAAGAACGTAGCGAAATGCGATACTTGGTGTGAATTGCAGAATCCCGTGAACCATCGAGTCTTTGAACGCAAGTTGCGCCCGAAGCCTTTAGGCCAAGGGCACGTCTGCCTGGGTGTCACGCATCGTTG---CCCCCA--AAACG-AA---CCCG---CTGC-TTTAGCGGGTGTCCGAC-AGGGGGCGGATATTGGCCTCCCGTGTGA--GT------ATG-CT--------------CCCGCGGTTGGCCG--AAATACGGG-TCCTCGGAAGC---GGAT-GCTGCGA--CGTTCGGTGGTGG--AATGAAAAG----GAAACCCTCGAG-CTCCCGTC--GCTGCGGCGCCGCC------GTTCATAGGAT--CGC-ACGACCCTACGGAAACCTCGCC-----A---TC-G-AGGCGCACACGCAT----CGCGACCCCAG???????????????????????????????????????????????????????????????????????????????????????????????????????????????????????????????????????????????????????????????????????????????????????????????????????????????????????????????????????????????????????????????????????????????????????????????????????????????????????????????????????????????????????????????????????????????????????????????????????????????????????????????????????????????????????????????????????????????????????????????????????????????????????????????????????????????????????????????????????????????????????????????????????????????????????????????????????????????????????????????????????????????????????
	Allophylus_puberulus			???????????????????????????0AAGTCGTAACAAGGTTTCCGTAGGTGAACCTGCGGAAGGATCATTGTCGAAACCTGCCAAGGCAGAA-CGA-CCTGCGAACTCG-TTCCATG--AC---A-T-GGGGGG-------------CC----GCGTTGC-GGATCCC-C-AT---T-CCCGTAGGGGAGAGAG-CGCCCGGCGTCTCTCGC--TCCGACG---G-TC-TAAC-AACGAA---CCCCGGCGCGGACTGCGCCAAGG--AAGCATCAAT---GGGAGTGCTTGCTCTTGTCG-CCCCGGAAACGGTCTGCG----CGTCGAAAGC-AATGC--CTTCTTTTATTG---TATCC-ATAACGACTCTCGGCAACGGATATCTCGGCTCTCGCATCGATGAAGAACGTAGCGAAATGCGATACTTGGTGTGAATTGCAGAATCCCGTGAACCATCGAGTCTTTGAACGCAAGTTGCGCCCGAAGCCTTTAGGCCGAGGGCACGTCTGCCTGGGTGTCACGCATCGTTG--CCCCCCA--AAACG-AA---CCCG---TTGC-TTGAGCGGGTATCCGAC-GGGGGGCGGATATTGGCCTTCCGTGTGA--GT------CTT-CT--------------CTCGCGGTTGGCCG--AAATACGAG-TCCTCGGAAGC---GGAT-GCTGCGA--CGTTCGGTGGTGG--AATGAAAAG----GAAACCCTCGAG-CTCCCGTC--GCTGCGGCGCTGCC------GTTCATAGGAT--TGC-ACGACCCTACGGAAACCTCGCC-----A---TC-G-AGGCGCACACGCAT----CGCGACCCC??????????????????????????????GACTTAATTGGATTGAGCCCTGGTATGGAAACCTGCTAAGTGAGAACTTTCAAATTCAGAGAAACCCCGGAATAAAAAATGGGCAATCCTGAGCCAAATCCC--------AAAACAAACAG---AGGGGTTCAGAAAGTGAA-AAAGGGGATAGGTGCAGAGACTCAATGGAAGCTGTTCTAACAAATGGAGTTGACTTCCTTTT-TTTTTTTGGT-----------AAAG-----AAAGTAGAATGA--ATCCTTCTTTCGAATAGCGAAACTTCATAAAGGATGAAGGTTAAGTC-TATATACACTATCACTATGGGTATGAAATGAAAAAGTATCTCAAAAAG-AACAAC-CAAAATCCGTAT-------TTATGTTAAT-----------------AA-AAAAAGCAAAAG----AATTGTTGTGAAGAAC-----TTCCAAATTGAAGAAAGAATCGAATATTCATTGATCAAATCATTCACTCCATAATCTGGTAGATCGTTTCTTTTGAAGAACTGATT-AATCGGACGAGAATAAAGATAGAGTCCCATTCTACATGTCAATATCAATACCGGCAACAATGAAATTTAT??????????????????????????????????????
	Allophylus_racemosus			???????????????????????????0AAGTCGTAACAAGGTTTCCGTAGGTGAACCTGCGGAAGGATCATTGTTG-AACCTGCTAAAGCAGAA-CGA-CCCGCGAACTCG-TTCCACG--AA---A-C-GGAGAG-------------CT----GCCTTGC-AGTTCCC-C-AT---TCCCCGTAGGAGAGAGAG-CGCCCGGTGTCTCTCGC--TTCGACG---G-TC-TAAC-AACGAA---CCCCGGCGCGGACTGCGCCAAGG--AAGCATCAAT---GGGAGTGCTTGCTGTCGCTG-CCCCGGAAACGGTGCGCG----TGTCGAAAGC-AATGC--CTTCTTTTATTG---TATCC-ATAATGACTCTCGGCAACGGATATCTCGGCTCTCGCATCGATGAAGAACGTAGCGAAATGCGATACTTGGTGTGAATTGCAGAATCCCGTGAACCATCGAGTCTTTGAACGCAAGTTGCGCCCGAAGCCTTTAGGCCGAGGGCACGTCTGCCTGGGTGTCACGCATTGTTG--CCCCCCA--AAATG-AA---CCCG---CTGC-TCGAGCGGGCATTCGAA-AGGGGGCGGATATTGGCCTCCCGTGCGA--GC------ATG-CT--------------CTCGCGGTTGGCCG--AAATACGAG-TCCACGGAAGC---GGAT-GCTGCGA--CGTTCGGTGGTGG--AATGAAAAG----GAAACCCTCGAG-CTCCCGTC--GCTGCGGCGCTATC------GGTAATAGGCT--CGC-ACGACCCTACGGAAGCCTCGCC-----A---TC-G-AGGCGTACACGCAT----CGCGACCCCTCGAAATCGGTAGACGCTACG?????????GACTTAATTGGATTGAGCCTTGGTATGGAAACCTGCTAAGTGATAACTTTCAAATTCAGAGAAACCCTGGAATAAAAAATGGGCAATCCTGAGCCAAATCCC--------AAAACAAACGG---AGGGGCTCAGAAAGTGAA-AAAGGGGATAGGTGCAGAGACTCAATGGAAGCTGTTCTAACAAATGGGGTTGACTTCC-----TTTTTTTGGT-----------AAAG-----AAAGTCGAATGA--ATCCTTCTTTCGAATAGCGAAACTTCATAAAGGATGAAGGTTAAGTC-TATATACACTATCACTATGGGTATGAAATGAAAAAGTATCTCAAAAAG-AACAAC-CAAAATCCGTAT-------TTATGTTAAT-----------------AA-AAAAAGCAAAAG----AATTGTTGTGAAGAAC-----TTCCAAATTGAAGAAAGAATCGAATATTCATTGATCAAATCATTCACTCCATAATCTGGTAGATCGTTTCTTTTGAAGAACTGATT-AATCGGACGAGAATAAAGATAGAGTCCCATTCTACATGTCAATATCAATACCGGCAACAATGAAATTTATAGTAAGAGGAAAATCCGTTGACTTTAGAAATCGTGAGG
	Allophylus_rubifolius			???????????????????????????0???????????????????????????ACCTGCGGAAGGATCATTGTCGAAACCTGCCAAGGCAGAA-CGA-CCCGCGAACTCG-TTCCATG--AC---A-C-GGGGAG-------------CC----GCCTTGC-GGTTCCC-C-AT---T-CCCGTAGGGGAGAGAG-CGCTTGGCGTCTCTCGC--TCCGACG---G-TT-TAAC-AACGAA---CCCCGGCGCGGACTGCGCCAAGG--AAGCATCAAT---GGGAGTGCTAGCTCTCGACG-CCCCGGAAACGGTGCGCA----TGTCGAAAGC-AACGC--CTTCTTTTATTG---TATCC-ATAACGACTCTCGGCAACGGATATCTCGGCTCTCGCATCGATGAAGAACGTAGCGAAATGCGATACTTGGTGTGAATTGCAGAATCCCGTGAACCATCGAGTCTTTGAACGCAAGTTGCGCCCGAAGCCTTTAGGCCGAGGGCACGTCTGCCTGGGTGTCACGCACCGTTG-CCCCCCCA--AAATG-AA---CCCG---CTGC-TCAAGCGGGCATTCGAC-GGGGGGAGGATATTGGCCTCCCGTGCGA--TT------CTG-TT--------------CTGGCGGTTGGCCG--AAATACAGG-TCCTCGGAAGC---GGAC-GCCGCGA--CATTCGGTGGTGG--AATGAAAAG----GAAACCCTCGAG-CTCCCGTC--GATGCGGCGCTACC------GATCATAGGAT--CAC-ATGTCCGTACGGAAGCCTCTCC-----A---TC-G-AGGCGCACACGCAT----CGCGACCCCTCGAAATCGGTAGACGCTACG?????????GACTTAATTGGATTGAGCCTTGGTATGGAAACCTGCTAAGTGATAACTTTCAAATTCAGAGAAACCCTGGAATAAAAAATGGGCAATCCTGAGCCAAATCCC--------AAAACAAACAG---AGGGGTTCAGAAAGTGAA-AAAGGGGATAGGTGCAGAGACTCAATGGAAGCTGTTCTAACAAATGGAGTTGACTTCC-----TTTTTTTGGT-----------AAAG-----AAAGTAGAATTA--ATCCTTCTTTCGAATAGCGAAACTTCATAAAGGATGAAGGTTAAGTC-TATATACACTATCACTATAGGTATGAAATGAAAAAGTATCTCAAAAAG-AACAAC-CAAAATCCGTAT-------TTATGTTAAT------------------A-AAAAAGCAAAAG----AATTGTTGTGAAGAAC-----TTCCAAATTGAAGAAAGAATCGAATATTCATTGATCAAATCATTCACTCCATAATCTGGTAGATCGTTTCTTTTGAAGAACTGATT-AATCGGACGAGAATAAAGATAGAGTCCCATTCTACATGTCAATATCAATACCGGCAACAATGAAATTTATAGTAAGAGGAAAATCCGTTGACTTTAGAAATCGTGAGG
	Allophylus_semidentatus			???????????????????????????0???????AACAAGGTTTCCGTAGGTG??C?TGCGGAAGGATCATTGTCGAAACCTGCCAAGGCAGAA-CGA-CCCGCGAACTCG-TTTCACG--AC---A-C-GGGGAG-------------CC----GCCTTGC-GGTTCCC-C-AT---T-CCCGTAGGGGAGAGAG-CGCCCGGCGTCTCTCGC--TCCGACG---G-TC-TAAC-AACGAA---CCCCGGCGCGGACTGCGCCAAGG--AAGCATCAAT---GGGAGTGCTTGCTCTCGTCG-CCCCGGAAACGGGCCGCG----CGTCGAAAGC-AATGC--CTTCTTTTATTG---TATCC-ATAACGACTCTCGGCAACGGATATCTCGGCTCTCGCATCGATGAAGAACGTAGCGAAATGCGATACTTGGTGTGAATTGCAGAATCCCGTGAACCATCGAGTCTTTGAACGCAAGTTGCGCCCGAAGCCTTTAGGCCGAGGGCACGTCTGCCTGGGTGTCACGCATCGTTG--CCCCCCA--AAACG-AA---TCCG---CTGC-TTCAGCGGGTATCCGAC-AGGGGGCGGATATTGGCCTCCCGTGTGA--GT------CTG-CT--------------CTCGCGGTTGGTCG--AAATACGGG-TCCTCGGAAGC---GGAT-GCTGCGA--CGTTCGGTGGTGG--AATGAAAAG----GAAACCCTCGAG-CTCCCGTC--GCTGCGGTGCTGCC------GGTAATAGGAT--CGC-ACGACCCTACGGAAGCCTCGCC-----A---TC-G-AGGCGCACACGCAT----CGCGACCCC?????????????????????????????????????????????????????????????????????????????????????????????????????????????????????????????????????????????????????????????????????????????????????????????????????????????????????????????????????????????????????????????????????????????????????????????????????????????????????????????????????????????????????????????????????????????????????????????????????????????????????????????????????????????????????????????????????????????????????????????????????????????????????????????????????????????????????????????????????????????????????????????????????????????????????????????????????????????????????????????????????????????????????????
	Allophylus_sp_1					???????????????????????????0???????????AGGTTTCCGTAGGTGAACCTGCGGAAGGATCATTGTCGAAACCTGCCAAGGCAGAA-CGA-CCCGCGAACTCG-TTCCATG--AC---A-C-GGGGAG-------------CC----GCCTTAC-GGTTCCC-C-AT---T-CCCGTAGGGGAGAGAG-CGCCCGGCGTCTCTCGC--TCCGACG---G-TT-TAAC-CATGAA---CCCCGGCGCGGACTGCGCCAAGG--AAGCATCAAT---GGGAGTGCTTGCTCTCGTCG-CCCCGGAAACGGTCCGCG----CGTCGAAAGC-GATGC--CTTCTTTTATTG---TATCC-ATAACGACTCTCGGCAACGGATATCTCGGCTCTCGCATCGATGAAGAACGTAGCGAAATGCGATACTTGGTGTGAATTGCAGAATCCCGTGAACCATCGAGTCTTTGAACGCAAGTTGCGCCCGAAGCCTTTAGGCCGAGGGCACGTCTGCCTGGGTGTCACGCATCGTTG--CCCCCCA--AAACG-AA---CCCG---CTGC-TTGAGCGGGTGTTCGAC-AGGGGGCGGATATTGGCCTCCCGTGTGA--GT------ATG-CT--------------CTCGCGGTTGGCCG--AAATACGGG-TCCTCGGAAGC---GGAT-GCTGCGA--CGTTCGGTGGTGG--AATGAAAAG----GAAACCCTCGAG-CTCCCGTC--GCTGCGGCGCCGCC------GTTCATAGGAT--CGC-ACGACCCTACGGAAACCTCGCC-----A---TC-G-AGGCGCACACGCAT----CGCGACCCC???????????????????????????????????????????????????????????????????????????????????????????????????????????????????ATCCTGAGCCAAATCCC--------AAAACAAACAG---AGGGGTTCAGAAAGTGAA-AAAGGGGATAGGTGCAGAGACTCAATGGAAGCTGTTCTAACAAATGGAGTTGACTTCCTTT--TTTTTTTGGT-----------AAAG-----AAAGTAAAATGA--ATCCTTCTTTCGAATAGCGAAACTTCATAAAGGATGAAGGTTAAGTC-TATATACACTATCACTATGGGTATGAAATGAAAAAGTATCTCAAAAAG-AACAAC-CAAAATCCGTAT-------TTATGTTAAT-----------------AA-AAAAAGCAAAAG----AATTGTTGTGAAGAAC-----TTCCAAATTGAAGAAAGAATCGAATATTCATTGATCAAATCATTCACTCCATAATCTGGTAGATCGTTTCTTTTGAAGAACTGATT-AATCGGACGAGAATAAAGATAGAGTCCCATTCTACATGTCAATATCAATACCGGCAACAATGAAATTTATAGTAAGAGGAAAATCCGTTGACTTTAGAAATCGTGAGG
	Allophylus_sp_2					???????????????????????????0AAGTCGTAACAAGGTTTCCGTAGGTGAACCTGCGGAAGGATCATTGTCGAAACCTGCCAAGGCAGAA-CGA-CCCGCGAACTCG-TTCCACG--AC---A-C-GGGGAG-------------CC----GCCTTGC-GGTTCCC-C-AT---T-CCCGTAGGGGAGAGAG-CGCCTGGCGTCTCTCGC--TCCGACG---G-TC-TAAC-AACGAA---CCCCGGCGCGGACTGCGCCAAGG--AAGCATCAAT---GGGAGTGCTTGCTCTCGCTG-CCCCGGAAACGGTGCGCG----TGTCGAAAGC-AATGC--CTTCTTTTATTG---TATCC-ATAACGACTCTCGGCAACGGATATCTCGGCTCTCGCATCGATGAAGAACGTAGCGAAATGCGATACTTGGTGTGAATTGCAGAATCCCGTGAACCATCGAGTCTTTGAACGCAAGTTGCGCCCGAAGCCTTTAGGCCGAGGGCACGTCTGCCTGGGTGTCACGCATCGTTG-CCCCCCCA--AAATG-AA---CCCG---CTGC-TCGAGCGGGCA-TCGAC-GGGGGGCGGATATTGGCCTCCCGTGTAA--GT------CTA-TT--------------CTCGCGGTTGGTCG--AAATACAGG-TCCTCGGAAGT---GAAC-GCCGCGA--CATTCGGTGGTGG--AATGAAAAG----GAAACCCTCGAG-CTCCTGTC--GCTGCGGCGCTACC------GATCATAGGAT--CTG-ATGACCCTACGGAAGCCTCGCC-----A---TC-G-AGGCATACACGCAT----TGCGACCCC??????????????????????????????GACTTAATTGGATTGAGCCTTGGTATGGAAACCTGCTAAGTGATAACTTTCAAATTCAGAGAAACCCTGGAATAAAAAATGGGCAATCCTGAGCCAAATCCC--------AAAACAAACAG---AGGGGTTCAGAAAGTGAA-AAAGGGGATAGGTGCAGAGACTCAATGGAAGCTGTTCTAACAAATGGAGTTGACTTCC-----TTTTTTTGGT-----------AAAG-----AAAGTAGAATTA--ATCCTTCTTTCGAATAGCGAAACTTCATAAAGGATGAAGGTTAAGTC-TATATACACTATCACTATAGGTATGAAATGAAAAAGTATCTCAAAAAG-AACAAC-CAAAATCCGTAT-------TTATGTTAAT------------------A-AAAAAGCAAAAG----AATTGTTGTGAAGAAC-----TTCCAAATTGAAGAAAGAATCGAATATTCATTGATCAAATCATTCACTCCATAATCTGGTAGATCGTTTCTTTTGAAGAACTGATT-AATCGGACGAGAATAAAGATAGAGTCCCATTCTACATGTCAATATCAATACCGGCAACAATGAAATTTATAGTAAGAGGAAAAT????????????????????????
	Ampelorhiza_heteroxylon			?010?1??000?010000?01010100??????????????????????????????????????????????????????????????????????????????????????????????????????????????????????????????????????????????????????????????????????????????????????????????????????????????????????????????????????????????????????????????????????????????????????????????????????????????????????????????????????????????????????????????????????????????????????????????????????????????????????????????????????????????????????????????????????????????????????????????????????????????????????????????????????????????????????????????????????????????????????????????????????????????????????????????????????????????????????????????????????????????????????????????????????????????????????????????????????????????????????????????????????????????????????????????????????????????????????????????????????????????????????????????????????????????????????????????????????????????????????????????????????????????????????????????????????????????????????????????????????????????????????????????????????????????????????????????????????????????????????????????????????????????????????????????????????????????????????????????????????????????????????????????????????????????????????????????????????????????????????????????????????????????????????????????????????????????????????????????????????????????????????????????????????????????????????????????????????????????????????????????????????????????????????????????????????????????????????????????????????????????????????????????????????????????????
	Athyana_weinnmanniifolia_1		000001?1010?1010011000001000AAGTCATAACAAGGTTTCCGTAGGTGAACCTGCGGAAGGATCATTGTCGAAGCCTG-CCCGGCCGAGTTGA-CCCGCGAACTCG-TTGCATA----------------------------------------------CTCCA--------TGGCTGTCGGGGCGAGGG-CGCC------CTCTTTAGGCTCGGCG---G-CC-TAAA-AACGAA--CCCCCGGCGCGGACTGCGCCAAGG--AGACTTCAAAATGAGGAGAGCTTGCCCCGGTCGACACCGAAGACGGTGCATGGCTTCGGTGGTATT-ATTGC--CTTCTTCCGT-----TATCC-ATGAGGACACTCGGTAACGGATATCTCGGCTCTCGCATCGATGAAGAACATAGCGAAGTGCAATACTTGGTGTGAATTGCAGAATCCCATGAACCATCGAGTCTTTGAACGCAAGTTGCGCCCCAAGCCTTTCGACCGAGGGCACGCATGCCTAGGTGTCACGCACCGTTGCCCCTTG----GACTCTGG--ACGCC--------TGGGATGGG------------GAGCGGACATTGGCCTCCCGTGCGA-TGT----------TTGCTGCTGCATGCACCTCGCGGTTGGCCC--AAGTTCCGA-GCCCCGGCGAC---GGAT-GGTACGACGCGTTGGGTGGCAGAAAAAAACGAA-----------------CTCGTGTCGGGCGCGCGCGTGGCC-------------GGTG------GAGACCCAAAA-GCAGCTCAGT---------ATCG-AGACACATGCAT------GGCGACCCC??????????????????????????????GACTTAATTGGATTGAGCCTTGGTATGGAAACCTACTAAGTGATAACTTTCAAATTCAGAGAAACCCTGGAATAAAAAATGGGCAATCCTGAGCCAAATCCCGTTTTATGAAAACAAAACAAAGAGGGGTTCAGAAAGTGAG-AAAAGGGATAGGTGCAGAGACTCAATGGAAGCTGTTCTAACAAATGGGGTTGACTTCC-----TTTTTTTGGT-----------AAAG-----AAAGGAAAATGA--ATCCTTCTATCGAATATCGAAACTTCATAAAGGATGAAGGTTAAGTC-TATATA------CACTATGGATATGAAATGAAAAATTATCTCAAAAAG-AACAAC-CAAAATCCGTAT-------TTATGTTAAT-----------------AA-AAAAAGCAAAAG----AATTGTTGTGAATCAC-----TTCCAAATTGAAGAAAGAGTCGAATATTCATTGATCAAATCATTCACTCCATAATCTGGTAGATCGTTTCTTTTGAAGAACTGATT-AATCGGACGAGAATAAAGATAGAGTCCCATTCTACATGTCAATATCAATACCGGCAACAATGCAATTTATAGTAAGAGGAAAATCCGTCGACTTTAGAAATCGTGAGG
	Athyana_weinnmanniifolia_2		000001?1010?1010011000001000?????GTAACAAGGTTTCCGTAGGTGAACCTGCGGAAGGATCATTGTCGAAGCCTG-CCCGGCCGAGTTGA-CCCGCGAACCCG-TTGCGTA----------------------------------------------CTCC----AT----GGCCGTCGGGGCGAGGG-CGCC------CTCTCTCGGCTCGGCG---G-CC-TAAC-AACGAA--CCCCCGGCGCGGACTGCGCCAAGG--AGACTTCAAAATGAGGAGAGCTTGCCCCGGTCGGCACCGGAGACGGTGCGCGGCTTCGGTGGTACT-ATTGC--CTTCTTCCGT-----TATCC-ACGAGGACTCTCGGCAACGGATATCTCGGCTCTCGCATCGATGAAGAACGTAGCGAAGTGCGATACTTGGTGTGAATTGCAGAATCCCGTGAACCATCGAGTCTCTGAACGCAAGTTGCGCCCCAAGCCTTTCGGCCGAGGGCACGCCTGCCTGGGTGTCACGCACCGTTGCCCCCTG----GACTCCGGACGCCTC----------GGACGGG------------GAGCGGACATTGGCCTCCCGTGCGA-TGT----------TTGCTGCTGCATGCACCTCGCGGTCGGCCC--AAGTTCGGA-GCCCCGGCGAC---GGAT-GGCGCGACGCGTTGGGTGGCGG--AA---------------CGCTGGAG-CTCGCGTCGCGCGCGCGCGTGGCC-------------GGTG------GAGACCCGGAA-GCGGCTCAGC---------ATCG-AGACGCATGCAT------GGCGACCCC??????????????????????????????GACTTAATTGGATTGAGCCTTGGTATGGAAACCTACTAAGTGATAACTTTCAAATTCAGAGAAACCCTGGAATAAAAAATGGGCAATCCTGAGCCAAATCCCGTTTTATGAAAACAAAACAAAGAGGGGTTCAGAAAGTGAG-AAAAGGGATAGGTGCAGAGACTCAATGGAAGCTGTTCTAACAAATGGGGTTGACTTCC-----TTTTTTTGGT-----------AAAG-----AAAGGAAAATGA--ATCCTTCTATCGAATATCGAAACTTCATAAAGGATGAAGGTTAAGTC-TATATA------CACTATGGATATGAAATGAAAAATTATCTCAAAAAG-AACAAC-CAAAATCCGTAT-------TTATGTTAAT-----------------AA-AAAAAGCAAAAG----AATTGTTGTGAATCAC-----TTCCAAATTGAAGAAAGAGTCGAATATTCATTGATCAAATCATTCACTCCATAATCTGGTAGATCGTTTCTTTTGAAGAACTGATT-AATCGGACGAGAATAAAGATAGAGTCCCATTCTACATGTCAATATCAATACCGGCAACAATGCAATTTATAGTAAGAGGAAAATCCGTCGACTTTAGAAATCGTGAGG
	Bridgesia_incisiifolia			???????????????????????????0?????????????????????????????CTGCGGAAGGATCATTGTCGAAACCTG-CCTAGCAGAA-CGA-CCCGCGAACTCG-TTTCATA--AT---G-C-GGGGGGCCACGGCGGC-ATCC----GTCACGT-GGTTCCC-C-AT---T-GCCGTCGGGGAGAGAG-CGCCCG----CTTTCGC--TCCGACG---G-TC-TAAC-AACGAA---CCCCGGCGCGGACTGCGTCAAGG---AAACCGAAC---AGGAGAGCTTGCTTTCGCTG-CTCCGGAAACGGTGCGCA----TGTCGGAAGC-ACTGC--CTTCTTTTAT-----TATCC-ATAACGACTCTCGGCAACGGATATCTCGGCTCTCGCATCGATGAAGAACGTAGCGAAATGCGATACTTGGTGTGAATTGCAGAATCCCGTGAACCATCGAGTCTTTGAACGCAAGTTGCGCCCGAAGCCTTTAGGCTGAGGGCACGCCTGCCTGGGTGTCACGCATCGTTGCCCCCTCC---ACCCCTAC--TCCTC---AAACGGGGAGCGGGGTGTTGAT--GGGTGCGGATATTGGCCTCCCGTGCGA-CTC--------C-TT--------------CTCGCGGTTGGCCC--AAATACGAG-TCCTCGGCAAT---GGAC-GCCGCGA--CGTTCGGTGGTGG--AAAAATCAA----GAAACCCTCGAG-TTCGCGTC--GCGCGTACGTTGTC------CGTCCAAGGCT----C-ACGACCCTTAA-GCGTCTCCCT---------ATCG-AGGCGCACGCAT------CGCGACCCC??????????????????????????????GACTTAATTGGATTGAGCCTTGGTATGGAAACCTACTAAGTGATAACTTTCAAATTCAGAGAAACCCTGGAATAAAAAATGGGCAATCCTGAGCCAAATCCCGTTTTATGAAAACAAAC-----AGGGGTTCAGAAAGTGAG-AAAAGGGATAGGTGCAGAGACTCAATGGAAGCTGTTCTAACAAATGGAGTTGACTTCC-----TTTTTTTGGT-----------AAAG-----AAAGGAAAATGA--ATCCTTCTATCGAATAGCGAAACTTCATAAAGGATGAAGGTTAAGTC-TATATA------CACTA------------------------------------------------------------------------------------------------------------GTTGTGAATCGC-----TTCCAAATTGAAGAAAGAATCGAATATTCATTGATCAAATCATTCACTCCAAAATCTGGTAGATCGTTTCTTTTGAAGAACTGATT-AATCGGACGAGAATAAAGATAGAGTCCCATTCTACATGTCAATATCAATACCGGCAACAATGAAATTTATAGTAAGAGGAAAATCCGTCGACTTTAGAAATCGTGAGG
	Cardiospermum_anomalum			???????????????????????????1??????????????????????????????????????????????TCGAAACCTG-CCCAGCAGAA-CGA-CCCGCGAACTCG-TTTCATA--CT---A-C-GGGGCTCCGCGTCGGC-TCTC----GCCTCGT-GGATCCC-C-AC--ACGGCCGTTCGGGAGGGGG-CACGCG----CTCTCTC--GCGGACTGTCG-TC-TAAC-AACGAA--AACCCGGCGCGGGCTGCGCCAAGG--AAATAGAAAC---GGAAGAGCACGCTCTCGTCG-TCCCGGAAACGGTGTGCG----TCTCGGGAGC-GGCGC--CTTCTTCAAT-----TATCC-ATAACGACTCTCGGCAACGGATATCTCGGCTCTCGCATCGATGAAGAACGTAGCGAAATGCGATACTTGGTGTGAATTGCAGAATCCCGTGAACCATCGAGTCTTTGAACGCAAGTTGCGCCCTAAGCCTTTAGGCCGAGGGCACGTCTGCCTGGGTGTCACGCATCGTTGCCCCCGA----AACCC-GA--TTCCT---CGGACGGGCGCGGG--------------GCGGAAATTGGCCTCCCGTGAGG--AT--------C-GT--------------CTCGCGGTTGGCCT--AAATAAAATCATTCCGATTGC---GGAT-GTCGCAA--CGTTCGGTGG------------------GAAACTCTCGAG-CTCCCGTT--GCG---GCATCGCG------CATTCCGCGAC------------CTCAACACATCGT-----------------------------------CGCGACC???????????????????????????????????????????????????????????????????????????????????????????????????????????????????????????????????????????????????????????????????????????????????????????????????????????????????????????????????????????????????????????????????????????????????????????????????????????????????????????????????????????????????????????????????????????????????????????????????????????????????????????????????????????????????????????????????????????????????????????????????????????????????????????????????????????????????????????????????????????????????????????????????????????????????????????????????????????????????????????????????????????????????????????
	Cardiospermum_bahianum			???????????????????????????1??????????????????????????????????????????????TCGAAACCTG-CCTAGCAGAA-CGA-CCCGCGAACTCG-TTTCATA--CT---A-C-GGGGATCCGCGTCGGC-TCTG----GCCTCGT-GGATCCC-C-AC--ACGGCCGTTCGGGAGGGGG-CATGCG----CTCTCTC--GTGGACG---G-TC-TAAC-AACGAA--AATCCGGCGCGGACTGCGCCAAGG--AAATTCAAAC---GGAAGAGCACGCTTTCGTCG-TCCCGGGAACGGTGCGCG----TTTCGAAAGT-GGTGC--CTTCTTCAAT-----TATCC-ATAACGACTCTCGGCAACGGATATCTCGGCTCTCGCATCGATGAAGAACGTAGCGAAATGCGATACTTGGTGTGAATTGCAGAATCCCGTGAACCATCGAGTCTTTGAACGCAAGTTGCGCCCCAAGCCTTTAGGCCGAGGGCACGTCTGCCTGGGTGTCACGCATCGTTG--CCCCCAA--AACCC-GA--TTTTC-G-AAAT-GGGCGCGGG--------------GCGGAAATTGGCCTCCCGTGAGA--AC--------C-AT--------------CTCGCGGTTGGTCT--AAATAAAACTATATCGGTTGT---GGAT-GACGCAA--CGTTCGGTGG------------------GAAACTCTCGAG-CTCGTGTT--GC---TGCATCGCG------------------------CATCCCGT---GCGTACCTAT-----------------------CGT------CGCGACC???????????????????????????????????????????????????????????????????????????????????????????????????????????????????????????????????????????????????????????????????????????????????????????????????????????????????????????????????????????????????????????????????????????????????????????????????????????????????????????????????????????????????????????????????????????????????????????????????????????????????????????????????????????????????????????????????????????????????????????????????????????????????????????????????????????????????????????????????????????????????????????????????????????????????????????????????????????????????????????????????????????????????????????
	Cardiospermum_corindum_1		00101?0010010100000011111?01AAGTCGTAACAAGGTTTCCGTAGGTGAACTTGCGGAAGGATCATTGTCGAAACCTG-CCTAGCAGAG-CGA-CCCGCGAACTCG-TTTCATA--CT---G-C-GGGGCTCCTTGTCGGC-TCTC----GTCGCGT-GGATCCC-C-AC-ACG-GCCGTCCGAGAGGGGG-CGCGAG----CTCCTTA--GCGGACG---G-CC-TAAC-AACGAA--CCCCCGGCGCGGACCGCGCCAAGG--AAATCTAAAC---GGGAGAGCGCGCTTCCATCG-CCCCGGGAACGGTGCGCG----TGTAGGAAGC-CGTGC--CTTCTTCTAG-----TATCC-ATAACGACTCTCGGCAACGGATATCTCGGCTCTCGCATCGATGAAGAACGTAGCGAAATGCGATACTTGGTGTGAATTGCAGAATCCCGCGAACCATCGAGTCTTTGAACGCAAGTTGCGCCCTAAGCCTTTAGGCCGAGGGCACGTCTGCCTGGGTGTCACGCATCGCTGCCCCCCC-A--AACTC-AA--TCCCC-G-CAGC-GGGTGCGGG-CATTGGC--GGGGGCGGAAATTGGCCTCCCGTTAGA--TT-------TT-TC--------------CTAGCGGTTGGTCC--AAATACGAG-TCATCGGCGGC---GGAC-GCCGCGA--CGTTCGGTGGTGG--AATATCACA-------TCATTCGATCCTCGCGTC--GCGCGTGCGTTGCC------TTTTTCGGGCT--C-A--CGACCCTCGA-GTGCGATAAC-----C---AC-A-GTGCGCTCTTACGCAAACCGCGACCCC??????????????????????????????GACTTAATTGGATTGAGCCTTGTTATGGAAACCTACTAAGTGATAACTTTCAAATTCAGAGAAACCCTGGAATAAAAAATGGGCAATCCTGAGCCAAATCCCGTTTTATGAAAACAAAGAGAACAGGGGTTCAGAAAGTGAG-AAAGGGGATAGGTGCAGAGACTCAATGGAAGCTGTTCTAACAAATGGAGTTGACTTCTCTT--TTTTTTTTGT-----------AAAG-----ACAGTAAAATGA--CTCCTTCTATCGAATAGCGAAACTTCATAAAGGATGAAGGTTAAGTC-TATATA------CACTATGGATATGAAATGAAAAAGTATCTCAAAAAG-AGCAAC-T-AAATCCGTATTTATTATTTATGTTAAT------------------A-AAAAAGCAAAAG----AATTGTTGTGAATCGC-----TTCCAAATTGAAGAAATAATCGAATATTCATTGATCAAATCATTCACTCCATAATCTGGTAGATCGTTTCTTTTGAAGAACTGATT-AATCGGACGAGAATAAAGATAGAGTCCCGTTCTACATGTCAATATCAATACCGGCAACAATGAAATTTATAGTAAGAGGAAAATCCGTC???????????????????
	Cardiospermum_corindum_2		00101?0010010100000011111?01??????????????????????????????????????????????????????????????????A-CGA-CCCGCGAACTCG-TTTCATA--CT---G-C-GGGGCTCCGCGTCGGC-TCTC----GTCGCGT-GGATCCC-C-AC--ACGGTCGTCCGAGATGGGG-CGCGAG----CTCCTTA--GCGGACG---G-CC-TAAC-AACGAA--CCCCCGGCGCGGAC-GCGCCAAGG--AAATCTAAAC---GGGAGAGCATGCTTCCATCG-CCCCGGGAACGGTGCGCG----TGCAGGAAGC-CGTGC--CTTCTTCTAG-----TATCC-ATAACGACTCTCGGCAACGGATATCTCGGCTCTCGCATCGATGAAGAACGTAGCGAAATGCGATACTTGGTGTGAATTGCAGAATCCCGTGAACCATCGAGTCTTTGAACGCAAGTTGCGCCCTAAGCCTTTAGGCCGAGGGCACGTCTGCCTGGGTGTCACGCATCGTTGCCCCCCA----AACTC-AA--TCCCC-A-CAGC-GGGTGCGGC-CATTGGC--GGGGGCGGAGATTGGCCTCCCGTTAGA-TTT--------T-TT--------------CTAGCGGTTGGTCC--AAATACGAG-TCATCGGCGGC---GGAC-GCCGCGA--CGTTCGGTGGTGG--AATATCATA-------TCATTCGATCCTCGCGTC--GTGCGTGCGTTGCC------TTTTTCGGGCT------------------------------------------------------------CCCGACCCTCG????????????????????????????????????????????????????????????????????????????????????????????????????????????????????????????????????????????????????????????????????????????????????????????????????????????????TAACAAATGGAGTTGACTTCTC--T-TTTTTTTTGT-----------AAAG-----ACAGTAAAATGA--CTCCTTCTATCGAATAGCGAAACTTCATAAAGGATGAAGGTTAAGTC-TATATA------CACTATGGATATGAAATGAAAAAGTATCTCAAAAAG-AGCAAC-T-AAATCCGTATTTATTATTTATGTTAAT------------------A-AAAAAGCAAAAG----AATTGTTGTGAATCGC-----TTCCAAATTGAAGAAATAATCGAATATTCATTGATCAAATCATTCACTCCATAATCTGGTAGATCGTTTCTTTTGAAGAACTGATT-AATCGGACGAGAATAAAGATAGAGTCCCGTTCTACATGTCAATATCAATACCGGCAACAATGAAATTTATAGTAAGAGGAAAATCCGTCGACTTTAGAAATCGTGAGG
	Cardiospermum_grandiflorum_1	???????????????????????????1?????????CAAGGTTTCCGTAGGTGAACCTGCGGAAGGATCATTGTCGAAACCTG-CCCAGCAGAA-CGA-CCCGCGAACTCG-TTTTATA--CC---G-C-GGGGCTCCGCGTCGGC-TCTC----GCCGCGT-GGATCCC-C-AT--ACGGCCGTTCGGGAGAGGGGCACGCG----CTCTTCACCCCGGACT---G-CC-GGAT-AACGAACCCCCCCGGCGCGGACTGCGCCAAGG--AAATCCAAAC---GGGAGAGCACGCTTCCGTCG-CCCCGGGAACGGTGCGCG----CGCGGGAGTT-GGTGC--CTTCTTATAT-----TATCC-ATAACGACTCTCGGCAACGGATATCTCGGCTCTCGCATCGATGAAGAACGTAGCGAAATGCGATACTTGGTGTGAATTGCAGAATCCCGTGAACCATCGAGTCTTTGAACGCAAGTTGCGCCCTAAGCCTTTAGGCCGAGGGCACGTCTGCCTGGGTGTCACGCATCGTTG--CCCCCGA--AACCC-GT--TCCTC--------GGGACGGGA----------GGGGGCGGAGACTGGCCTCCCGTGAGA--AT--------C-AT--------------CTCGCGGCTGGCCC--AAATACATA-GCTTCGGCGGCAGTGGAT-GCCGCGG--CGTCCGGTGG------------------GAAACTTTCTAT-CTCGCGCT--GCGCATCCACCGTC-------------------------GAC-------GGGCGTACCG------------G-AGATGC?TCCATCGT---CGCGACCCCAG???????????????????????????????????????????????????????????????????????????????????????????????????????????????????????????????????????????????????????????????????????????????????????????????????????????????????????????????????????????????????????????????????????????????????????????????????????????????????????????????????????????????????????????????????????????????????????????????????????????????????????????????????????????????????????????????????????????????????????????????????????????????????????????????????????????????????????????????????????????????????????????????????????????????????????????????????????????????????????????????????????????????????????
	Cardiospermum_grandiflorum_2	???????????????????????????1??????????????????????????????TGCGGAAGGATCATTGTCGAAACCTG-CCCAGCAGAA-CGA-CCCGCGAACTCG-TTTCATA--CC---G-C-GGGGCTCCGCGTCGGC-TCCC----GCCGCGT-GGATCCC-C-AT--ACGGCCGTTCGGGAGGGGGGCACGCG----CTCTCCACCCCGGACT---G-CC-GGAC-AACGAACCCCCCCGGCGCGGACTGCGCCAAGG--AAATCCAATG---TTGAGAGCACGCTTCCGTCG-CCCCGGGAACGGTGCGCG----CGCGGGAGTC-CGTGC--CTTCTTCTAT-----TATCC-ATAACGACTCTCGGCAACGGATATCTCGGCTCTCGCATCGATGAAGAACGTAGCGAAATGCGATACTTGGTGTGAATTGCAGAATCCCGTGAACCATCGAGTCTTTGAACGCAAGTTGCGCCCCAAGCCTTTAGGCCGAGGGCACGTCTGCCTGGGTGTCACGCATCGTTGCCCCCGA----AACTC-GT--TCCTC---------GGGACGGGGC--------GGGGGCGGAGACTGGCCTCCCGTGAGA--AT--------C-AT--------------CTCGCGGCTGGCCC--AAATACGTA-GCTTCGGCGGCAGTGGAT-GCCGCGG--CGTCCGGTGG------------------GAAACTTTCTAT-CTCGCGCT--GCGCATCCACCGTC-------------------------GAC-------GGGCGTACCG------------G-AGATGCAACCATCGT---CGCGACCCC??????????????????????????????GACTTAATTGGATTGAGCCTTGTTATGGAAACATACTAAGTGATAACTTTCAAATTCAGAGAAACCCTGGAATAAAAAATGGGCAATCCTGAGCCAAATCCCGTTTTATGAAAACAAACAGAACAGGGGTTCAGAAAGTGAGCAAAGGGGATAGGTGCAGAGACTCAATGGAAGCTGTTCTAACAAATGGAGTTGACTTCTC--T-TTTTTTTTGT-----------AAAG-----ACAGTAAAATGA--CTCCTTCTATCGAATAGCGAAACTTCATAAAGGATGAAGGTTAAGTC-TATATA------CACTATGGATATGAAATGAAAAAGTATCTCAAAAAG-AACAAC-TAAAATCCGTATTTATTATTTATGTTAAT----------------AAA-AAAAAGCAAAAG----AATTGTTGTGAATCGC-----TTCCAAATTGAAGAAATAATCGAATATTCATTGATCAAATCATTCACTCCATAATCTGGTAGATCGTTTCTTTTGAAGAACTGATT-CATCGGACGAGAATAAAGATAGAGTCCCGTTCTACATGTCAATATCAATACCGGCAACAATGAAATTTATAGTAAGAGGAAAATCCGTCGACTTTAGAAATCGTGAGG
	Cardiospermum_grandiflorum_3	???????????????????????????1??????????????????????????????????????????????????????????????????A-CGA-CCCGCGAACTCG-TTTTATA--CC---G-C-GGGGCTCCGCGTCGGC-TCTC----GCCGCGT-GGATCCC-C-AT--ACGGCCGTTCGGGAGAGGGGCACGCG----CTCTTCACCCCGGACT---G-CC-GGAT-AACGAACCCCCCCGGCGCGGACTGCGCCAAGG--AAATCCAAAC---GGGAGAGCACGCTTCCGTCG-CCCCGGGAACGGTGCGCG----CGCGGGAGTT-GGTGC--CTTCTTATAT-----TATCC-ATAACGACTCTCGGCAACGGATATCTCGGCTCTCGCATCGATGAAGAACGTAGCGAAATGCGATACTTGGTGTGAATTGCAGAATCCCGTGAACCATCGAGTCTTTGAACGCAAGTTGCGCCCTAAGCCTTTAGGCCGAGGGCACGTCTGCCTGGGTGTCACGCATCGTTGCCCCCGA----AACCC-GT--TCCTC---------GGGACGGG-------C--GGGGGCGGAGACTGGCCTCCCGTGAGA-ATC----------AT--------------CTCGCGGCTGGCCC--AAATACATA-GCTCCGGCGGCAGTGGAT-GCCGCGG--CGTCCGGTGG------------------GAAACTTTCTAT-CTCGCGCT--GCGCATCCACCGTC-------------------------GAC-----GGGCGTACC---------------GGAGATGCATCCAT------CG?????????????????????????????????????????????????????????????????????????????????????????????????????????????????????????????????????????????????????????????????????????????????????????????????????????????????????????TAACAAATGGAGTTGACTTCTC--T-TTTTTTTTGT-----------AAAG-----ACAGTAAAATGA--CTCCTTCTATCGAATAGCGAAACTTCATAAAGGATGAAGGTTAAGTC-TATATA------CACTATGGATATGAAATGAAAAAGTATCTCAAAAAG-AACAAC-TAAAATCCGTATTTATTATTTATGTTAAT----------------AAA-AAAAAGCAAAAG----AATTGTTGTGAATCGC-----TTCCAAATTGAAGAAATAATCGAATATTCATTGATCAAATCATTCACTCCATAATCTGGTAGATCGTTTCTTTTGAAGAACTGATT-CATCGGACGAGAATAAAGATAGAGTCCCGTTCTACATGTCAATATCAATACCGGCAACAATGAAATTTATAGTAAGAGGAAAATCCGTCGACTTTAGAAATCGTGAGG
	Cardiospermum_grandiflorum_4	???????????????????????????1???????AACAAGGTTTCCGTAGGTGAACCTGCGGAAGGATCATTGTCGAAATCTG-CCTAGCAGAA-CGA-CCCGCGAACTCG-TTTTATG--CT---G-C-GGGGCTCCGCGTCGGC-TCCC----GTCGCGT-GGATCCC-C-AT--ACGGCCGTTCGAGAGGGGG-CGCGAG----CTCCTTA--TCGCACG---G-CC-TAAC-AACGAA--CCCCCGGCGCGGACTGCGCCAAGG--AAATCAAAAC---GGAAGAGCATGCTTCTGTCG-CCCCGGGAACGGTGCGCG----TGCAGGAAGC-CATGC--CTTCTTCTAT-----TATCC-ATAACGACTCTCGGCAACGGATATCTCGGCTCTCGCATCGATGAAGAACGTAGCGAAATGCGATACTTGGTGTGAATTGCAGAATCCCGTGAACCATCGAGTCTTTGAACGCAAGTTGCGCCCCAAGCCTTTAGGCCGAGGGCACGTCTGCCTGGGTGTCACGCATCGTTGCCCCCAC-A--AGCTC-AA--TCCCC-A-TAGC-GGGAGCGGG-CATTGCC--GGGGGCGGAAATTGGCCTCCCGTCATATTT-----------TC--------------TTGGCGGTTGGCCC--AAATACGAG-TCATCGGCAGC---GGAT-GCCGCGA--CGTTCGGTGGTGG--AATATCATA-------TCATTCGATCCTCCCGTC--GTGCGTGCGCTGCC------TGTTTCGGGCT----C-CCGGCCCTCGA-GCGCTGTTAC-----------CT-ACACGCTCGTGCACCAACTGCGACCCCAG???????????????????????????????????????????????????????????????????????????????????????????????????????????????????????????????????????????????????????????????????????????????????????????????????????????????????????????????????????????????????????????????????????????????????????????????????????????????????????????????????????????????????????????????????????????????????????????????????????????????????????????????????????????????????????????????????????????????????????????????????????????????????????????????????????????????????????????????????????????????????????????????????????????????????????????????????????????????????????????????????????????????????????
	Cardiospermum_halicacabum_1		???????????????????????????1????????????????????????????????????????????????????????????????????CGA-CCCGCGAACTCG-TTTTATG--CT---G-C-GGGGCTCCGCGTCGGC-TCCC----GTCGCGT-GGATCCC-C-AT--ACGGCCGTTCGAGAGGGAG-CGCGAG----CTCCTTA--TCGCACG---G-CC-TAAC-AACGAA--CCCCCGGCGCGGACTGCGCCAAGG--AAATCAAAAC---GGAAGAGCATGCTTCTGTCG-CCCCGGGAACGGTGCGCG----TGCAGGAAGC-CATGC--CTTCTTCTAT-----TATCC-ATAACGACTCTCGGCAACGGATATCTCGGCTCTCGCATCGATGAAGAACGTAGCGAAATGCGATACTTGGTGTGAATTGCAGAATCCCGTGAACCATCGAGTCTTTGAACGCAAGTTGCGCCCCAAGCCTTCAGGCCGAGGGCACGTCTGCCTGGGTGTCACGCATCGTTGCCCCCCC-A--AGCTC-TA--TCCCC-A-TAGC-GGGAGCGGG-CATTGCC--GGGGGCGGAAATTGGCCTCCCGTCATA--TT----------TT--------------ATTGGCGGTGGCCC--AAATACGAG-TCATCGGCAGC---GGAT-GCCGCGA--CGTTCGGTGGTGG--AATATCATA-------TCATTCGATCCTCCCGTC--GTGCGTGCGTTGCC------TGTTTCGGGCT------------------------------------------------------------CCCGGCCCTCG????????????????????????????????????????????????????????????????????????????????????????????????????????????????????????????????????????????????????????????????????????????????????????????????????????????????TAACAAATGGAGTTGACTTCTCTTT-TTTTTTTTGT-----------AAAG-----ACAGTAAAATGA--CTCCTTCTATCGAATAGCGAAACTTCATAAAGGATGAAGGTTAAGTC-TATATA------CACTATGGATATGAAATGAAAAAGTATCTCAAAAAG-AGCAAC-T-AAATCCGTATTTATTATTTATGTTAAT------------------A-AAAAAGCAAAAG----AATTGTTGTGAATCGC-----TTCCAAATTGAAGAAATAATCGAATATTCATTGATCAAATCATTCACTCCATAATCTGGTAGATCGTTTCTTTTGAAGAACTGATT-AATCGGACGAGAATAAAGATAGAGTCCCGTTCTACATGTCAATATCAATACCGGCAACAATGAAATTTATAGTAAGAGGAAAATCCGTCGACTTTAGAAATCGTGAGG
	Cardiospermum_halicacabum_2		???????????????????????????1??????????????????????????????????????????????????????????????????A-CGA-CCCGCGAACTG--TTTTATG--CT---G-CGGGGCTCGCGTGGC----TCCC----GTCGCGT-GGATCCC-C-AT--ACGGCCGTTCGAGAGGGGG-CGCGAG----CTTCTTA--TCGCACG---G-CC-TAACAAACGAA--CCCCCGGCGCGGACTGCGCCAAGG--AAATCAAAAC---GGAAGAGCATGCTTCTGTCG-CCCCGGGAACGGTGCGCG----TGCAGGAAGC-CATGC--CTTCTTCTAT-----TATCC-ATAACGACTCTCGGCAACGGATATCTCGGCTCTCGCATCGATGAAGAACGTAGCGAAATGCGATACTTGGTGTGAATTGCAGAATCCCGTGAACCATCGAGTCTTTGAACGCAAGTTGCGCCCCAAGCCTTTAGGCCGAGGGCACGTCTGCCTGGGTGTCACGCATCGTTGCCCCCCC-A--AGCTC-TA--TCCCC-A-TAGC-GGGAGCGGG-CATTGCC--GGGGGCGGAAATTGGCCTCCCGTCATA-TTT----------TC--------------TTGGCGGCTGGCCC--AAATACGAG-TCATCGGCAGC---GGAT-GCCGCGA--CGTTCGGTGGTGG--AATATCATA-------TCATTCGATCCTCCCGTC--GTGCGTGCGTTGCC------TGCTTCGGGCT----C-CCGACCCTC------------------G??????????????????????????????????????????????????????????????????????????????????????????????????????????????????????????????????????????????????????????????????????????????????????????????????????????????????????????????????????????????????????????????????????TTTT-----TTTTTTTTGT-----------AAAG-----ACAGTAAAATGA--CTCCTTCTATCGAATAGCGAAACTTCATAAAGGATGAAGGTTAAGTC-TATATA------CACTATGGATATGAAATGAAAAAGTATCTCAAAAAG-AGCAAC--TAAATCCGTATTTATTATTTATGTTAAT------------------A-AAAAAGCAAAAG----AATTGTTGTGAATCGC-----TTCCAAATTGAAGAAATAATCGAATATTCATTGATCAAATCATTCACTCCATAATCTGGTAGATCGTTTCTTTTGAAGAACTGATT-AATCGGACGAGAATAAAGATAGAGTCCCGTTCTACATGTCAATATCAATACCGGCAACAATGAAATTTATAGTAAGAGGAAAATCCGTCGACTTTAGAAATCGTGAGG
	Cardiospermum_halicacabum_3		???????????????????????????1?????????????????????????????????????????????????????????????????????????????GAACTCG--TTTATG--CT---G-C-GGGGCTCCGCGTCGGC-TCCC----GTCGCGT-GGATCCC-C-AT--ACGGCCGTTCGAGAGGGGG-CGCGAG----CTTCTTA--TCGCACG---G-CC-TAAC-AACGAA--CCCCCGGCGCGGACTGCGCCAAGG--AAATCAAAAC---GGAAGGGCATGCTTCTGTCG-CCCCGGGAACGGTGCGCG----TGCAGGAAGC-CATGC--CTTCTTCTAT-----TATCC-ATAACGACTCTCGGCAACGGATATCTCGGCTCTCGCATCGATGAAGAACGTAGCGAAATGCGATACTTGGTGTGAATTGCAGAATCCCGTGAACCATCGAGTCTTTGAACGCAAGTTGCGCCCCAAGCCTTTAGGCCGAGGGCACGTCTGCCTGGGTGTCACGCATCGTTGCCCCCCC-A--AGCTC-TA--TCCCC-A-TAGC-GGGAGCGGG-CATTGCC--GGGGGCGGAAATTGGCCTCCCGTCATA-----------TTTTC--------------TTGGCGGCTGGCCC--AAATACGAG-TCATCGGCAGC---GGAT-GCCGCGA--CGTTCGGTGGTGG--AATATCATA-------TCATTCGATCCTCCCGTC--GTGCGTGCGTTGCC------TGTTTCGGGCT----C-CCGACCCTCGA-GCGCTA------------------TAACGTTACCA-------CGCG??????????????????????????????????????????????????????????????????????????????????????????????????????????????????????????????????????????????????????????????????????????????????????????????????????????????????????????????????????????????????????????????????????????????????????????????????????????????????????????????????????????????????????????????????????????????????????????????????????????????????????????????????????????????????????????????????????????????????????????????????????????????????????????????????????????????????????????????????????????????????????????????????????????????????????????????????????????????????????????????????????????????????????????????
	Cardiospermum_heringeri			???????????????????????????1??????????????????????????????????????????????TCGAAACCTG-CCTAGCAGAA-CGA-CCCGCGAACTCG-TTTTATG--CT---G-C-GGGGCTCCGCGTCGGC-TCCC----GTCGCGT-GGATCCC-C-AT--ACGGCCGTTCGAGAGGGGG-CGCGAG----CCTCTTA--TCGCACG---G-CC-TAAC-AACGAA--CCCCCGGCGCGGACTGCGCCAAGG--AAATCAAAAC---GGAAGAGCATGCTTCTGTCG-CCCCGGGAACGGTGCGCG----TGCAGGAAGC-CATGC--CTTCTTCTAT-----TATCC-ATAACGACTCTCGGCAACGGATATCTCGGCTCTCGCATCGATGAAGAACGTAGCGAAATGCGATACTTGGTGTGAATTGCAGAATCCCGTGAACCATCGAGTCTTTGAACGCAAGTTGCGCCCCAAGCCTTCAGGCCGAGGGCACGTCTGCCTGGGTGTCACGCATCGTTGCCCCCCC-A--AGCTC-TA--TCCCC-A-TAGC-GGGAGCGGG-CATTGCC--GGGGGCGGAAATTGGCCTCCCGTCATT-TTT----------TC--------------TTGGCGGCTGGCCC--AAATACGAG-TCATCGGCAGC---GGAT-GCCGCGA--CGTTCGGTGGTGG--AATATCATA-------TCATTCGATCCTCCCGTC--GTGCGTGCGTTGCC------TGTTTCGGGCT----C-CCGACCCTCGA-GCGCTATAAC-----GTTACC---GCGCGCTCGTGCACCAACTGCGACC????????????????????????????????GACTTAATTGGATTGAGCCTTGTTATGGAAACATACTAAGTGATAACTTTCAAATTCAGAGAAACCCTGGAATAAAAAATGGGCAATCCTGAGCCAAATCCCGTTTTATGAAAACAAACAGAACAGGGGTTCAGAAAGTGAG-AAAAGGGATAGGTGCAGAGACTCAATGGAAGCTGTTCTAACAAATGGAGCTGACTTCTCTTT-TTTTTTTTGT-----------AAAG-----ACAGTAAAATGA--ATCCTTCTATCGAATAGCGAAACTTCATAAAGGATGAAGGTTAAGTC-TATATA------CACTATGGATATGAAATGAAAAAGTATCTCAAAAAG-AACAAC-TAAAATCCGTATTTATTATTTATGTTAAT------------------A-AAAAAGCAAAAG----AATTGTTGTGAATCGC-----TTCCAAATTGAAGAAAGAATCGAATATTCATTGATCAAATCATTCACTCCATAATCTGGTAGATCGTTTCTTTTGAAGAACTGATT-AATCGGACGAGAATAAAGATAGAGTCCCATTCTACATGTCAATATCAATGCCGGCAACAATGAAATTTATAGTAAGAGGAAAATCCGTCGACTTTAGAAATCGTGAGG
	Cardiospermum_pechuelii			???????????????????????????1??????????????????????????????????????????????????????????????????A-CGA-CCCGCGAACTCG-TTTCATA--CT---G-C-GGGGCTCCTCGTCGGC-TCTC----GTCGCGT-GGATCTC-C-AC--ACGGCCGTCCGAGAGGGGG-CGCGAG----CTCCTTA--GCGGACG---G-CC-TAAA-AACGAA--CCCCCGGCGCGGACCGCGCCAAGG--AAATCTAAAC---GGGAGAGCATGCTTCCATCG-CCCCGGGAACGGTGCGCG----TGTAGGAAGT-CGTGC--CTTCTTCTAG-----TATCC-ATAACGACTCTCGGCAACGGATATCTCGGCTCTCGCATCGATGAAGAACGTAGCGAAATGCGATACTTGGTGTGAATTGCAGAATCCCGTGAACCATCGAGTCTTTGAACGCAAGTTGCGCCCTAAGCCTTTAGGCCGAGGGCACGTCTGCCTGGGTGTCACGCATCGTTGCCCCCCC-A--AACTC-AA--TCCCC-G-CAGC-GGGTGCGGG-CATTGGC--GGGGGCGGAAATTGGCCTCCCGTTAGA-TTT--------T-TC--------------CTAGCGGTTGGTCC--AAATACGAG-TCATCGGCGGC---GGAC-GCCGCGA--CGTTCGGTGGTGG--AATATCATA-------TCATTCGATCCTCGCGCC--GCGCGTGCGTTGCC------TTTTTCGGGCT------------------------------------------------------------CACGACCCTCG????????????????????????????????????????????????????????????????????????????????????????????????????????????????????????????????????????????????????????????????????????????????????????????????????????????????TAACAAATGGAGTTGACTTCTC-TT-TTTTTTTTGT-----------AAAG-----ACAGTAAAATGA--CTCCTTCTATCGAATAGCGAAACTTCATAAAGGATGAAGGTTAAGTC-TATATA------CACTATGGATATGAAATGAAAAAGTATCTCAAAAAG-AGCAAC-T-AAATCCGTATTTATTATTTATGTTAAT------------------A-AAAAAGCAAAAG----AATTGTTGTGAATCGC-----TTCCAAATTGAAGAAATAATCGAATATTCATTGATCAAATCATTCACTCCATAATCTGGTAGATCGTTTCTTTTGAAGAACTGATT-AATCGGACGAGAATAAAGATAGAGTCCCGTTCTACATGTCAATATCAATACCGGCAACAATGAAATTTATAGTAAGAGGAAAATCCGTCGACTTTAGAAATCGTGAGG
	Cardiospermum_urvilloides		???????????????????????????1AAGTCGTAACAAGGTTTCCGTAGGTGAACCTGCGGAAGGATCATTGTCGAAACCTG-CCTAGCAGAA-TGA-CCAGCGAACTCG-TTTCAAA--ACGCGG---GGCGTTCCACGTCGGC-TCCT----GTCGCGT-GGCTCCC-T-AC---T-GCCGTCCGAGAGGGGG-CAAAAG----CTCCCCC--GAGGGCG---G-TC-TAAC-AACGAA---CACCGGCGCGGGCTGCGCCAAGG--AAATCTCAAC----GGAGAGCGCGCTTCCGTAG-CCCCGGAAACGGTGTGCA----TTTCGGAAGCGGACGC--CTTCTTATAT-----TATCC-ATAACGACTCTCGGCAACGGATATCTCGGCTCTCGCATCGATGAAGAACGTAGCGAAATGCGATACTTGGTGTGAATTGCAGAATCCCGTGAACCATCGAGTCTTTGAACGCAAGTTGCGCCCCAAGCCTTTAGGCCGAGGGCACGTCTGCCTGGGTGTCACGCACCGTTG--CCCCCCA--AACCC-AA--TCCCC-A-CGGC-GGGAGCGGG-CGCTGGC---GGGGCGGAAATTGGCCTCCCGTGGAA---C-------CC-TT--------------TCTGCGGTTGGCCC--AAATACGAG-CCATCGGCAGC---GGAT-GCCGCGG--CGTTCGGTGGTCG--AA-----------GAAACCCTCGAG-CTCGCGTC--GCGCGTTCCCCGCC------CATCTTAGGCT-CC----------------------------------------GGGACCCTCATACCAACTGCGACCCC??????????????????????????????GACTTAATTGGATTGAGCCTTGTTATGGAAACATACTAAGTGATAACTTTCAAATTCAGAGAAACCCTGGAATAAAAAATGGGCAATCCTGAGCCAAATCCCGTTTTATGAAAACAAACAGAACAGGGGTTCAGAAAGTTAG-AAAAGGGATAGGTGCAGAGACTCAATGGAAGCTGTTCTAACAAATGGAGTTGACTTCTC----TTTTTTTTGT-----------AAAG-----ACAGTAAAATGAATATCCTTCTAGCGAATAGCGAAACTTCATAAAGAATGAAGGTTAAGTC-TATATA------CACTATGGATATGAAATGAAAAAGTATCTCAAAAAG-AACAAC-AAAAATCCGTATTTTTTATTTATGTTAAT------------------A-AAAAAGCAAAAG----AATTGTTGTGAATCGC-----TTCCAAATTGAAGAAAGAATCGAATATTCATTGATCAAATCATTCACTCCATAATCTGGTAGATCGTTTCTTTTGAAGAACTGATT-AATCGGACGAGAATAAAGATAGAGTCCCGTTCTACATGTCAATATCAATACCGGCAACAATGAAATTTATAGTAAGAGGAAAATCCGTCGACTTTAGAAATCGTGAGG
	Diatenopteryx_sorbifolia		0000010010011011011100001000?AGTCGTAC--AGGTTTCCGTAGGTGAACCTGCGGAAGGATCATTGTCGAAGCCTG-CCCGGCCGAG-CGA-CCCGCGAACCCG-TTGCACT---------CCGT??????????CGGC--------------------------------------------------------------------------------GGCC-TAACGAGGAACCACCCCCGGCGCGGACCGCGCCAAGG--AGACTTCCAC---GGGAGAGCTTGCTCCGGTCG-CCCCGGGGACGGTGCGCG----G---------------------------------------------------------------------------------------------------------------------------------------------------------------------------------------------CTGGGTG--------------------------------------------------------------------------------------------------------------------------------------------------------------GC--------GTTATGG-------------------------------------------CCTTCTTC---------------------------------------------------------------------------------------------CGTTAATCC????????????????????????????????????????????????????????????????????AGTGATAACTTTCAAATTCAGAGAAACCCTGGAATAAAAAATGGGCAATCCTGAGCCAAATCCCGTTTTATGAAAACAAAACAAAGAGGGGTTCAGAAAGTGAG-AAAAGGGATAGGTGCAGAGACTCAATGGAAGCTGTTCTAACAAATGGAGTTGACTTCC-----TTTTTTTGGT-----------AAAG-----AAAGGAAAATAA--ATCCTTCTATCGAATATCGAAACTTCATAAAGGATGAAAGTTAAGTC-TATATA------CACTATGGATATGAAATGAAAAATTATCTCAAAAAG-AACAAC-CCAAATCCGTAT-------TTATGTTAAT-----------------AA-AAAAAGCAAAAG----AATTGTTGTGAATCAC-----TTCCAAATTGAAGAAAGAGTCGAATATTCATTGATCAAATCATTCACTCCATAATCTGGTAGATCGTTTCTTTTGAAGAACTGATT-AATCGGACGAGAATAAAGATAGAGTCCCATTCTACATGTCAATATCAATACCGGCAACAATGAAATTTATAGTAAGAGG?????????????????????????????
	Lophostigma_plumosum_1			???????????????????????????1???????AACAAGGTTTCCGTAGGTGAACCTGCGGAAGGATCATTGTCGAAACCTG-CCCAGCAGAA-CGA-CCCGCGAACTCG-TTTCATA--TC---G-T-GGGGTTCCATGCCGGC-CTCG----GTCGCCTGGGCTCCC-C-AT---C-GCCGTTCGGGAGGAGG-CACCCG----CCCGATC--CCGGACG---GCCCCTAAC-CACGAA---CCCCGGCGCGGACTGCGCCAAGG---AAACTTAAC---GGGAGAGCATGCTTCCGTCG-CCCCGGAAACGGTGCGCG----CAC-GGTAGC-AATGC--CTTCTTTTAT-----CATCC-ATAACGACTCTCGGCAACGGATATCTCGGCTCTCGCATCGATGAAGAACGTAGCGAAATGCGATACTTGGTGTGAATTGCAGAATCCCGTGAACCATCGAGTCTTTGAACGCAAGTTGCGCCCTAAGCCTTTAGGCCGAGGGCACGTCTGCCTGGGTGTCACGCATCGTTG---CCCCCA--TACCC-AA--TCCTC-A-AACG-GGGTGCGGG-CGTTGGC--GGGGGCGGATATTGGCCTCCCGTGCGA---CGGTCGCTCC-TT--------------CTCGCGGCTGGCCC--AAACACGAG-TCATCGGCAAC---GGAC-GCCGCGA--CGTTCGGTGGTGG--ATAGTTCAA----GAAACCCTCGAG-CTCGCGTC--GCGCGTGCGCTGTC------TCTCTAAGGCT--C-C--GGACCCTCGA-GCGTCTCCGT-----G---CA-G-GGACGTACGCAT------CGCGACCCCAG???????????????????????????????????????????????????????????????????????????????????????????????????????????????????????????????????????????????????????????????????????????????????????????????????????????????????????????????????????????????????????????????????????????????????????????????????????????????????????????????????????????????????????????????????????????????????????????????????????????????????????????????????????????????????????????????????????????????????????????????????????????????????????????????????????????????????????????????????????????????????????????????????????????????????????????????????????????????????????????????????????????????????????
	Lophostigma_plumosum_2			???????????????????????????1???????AACAAGGTTTCCGTAGGTGAACCTGCGGAAGGATCATTGTCGAAACCTG-CCCAGCAGAA-CGA-CCCGCGAACTCG-TTTCATA--TC---G-T-GGGGTTCCATGCCGGC-CTCG----GTCGCCTGGGCTCCC-C-AT---C-GCCGTTCGGGAGGAGG-CACCCG----CCCGATC--CCGGACG---GCCCCTAAC-CACGAA---CCCCGGCGCGGACTGCGCCAAGG---AAACTTAAC---GGGAGAGCATGCTTCCGTCG-CCCCGGAAACGGTGCGCG----CAC-GGTAGC-AATGC--CTTCTTTTAT-----CATCC-ATAACGACTCTCGGCAACGGATATCTCGGCTCTCGCATCGATGAAGAACGTAGCGAAATGCGATACTTGGTGTGAATTGCAGAATCCCGTGAACCATCGAGTCTTTGAACGCAAGTTGCGCCCTAAGCCTTTAGGCCGAGGGCACGTCTGCCTGGGTGTCACGCATCGTTG---CCCCCA--TACCC-AA--TCCTC-A-AACG-GGGTGCGGG-CGTTGGC--GGGGGCGGATATTGGCCTCCCGTGCGA---CGGTCGCTCC-TT--------------CTCGCGGCTGGCCC--AAACACGAG-TCATCGGCAAC---GGAC-GCCGCGA--CGTTCGGTGGTGG--ATAGTTCAA----GAAACCCTCGAG-CTCGCGTC--GCGCGTGCGCTGTC------TCTCTAAGGCT--C-C--GGACCCTCGA-GCGTCTCCGT-----G---CA-G-GGACGTACGCAT------CGCGACCCCAG???????????????????????????????????????????????????????????????????????????????????????????????????????????????????????????????????????????????????????????????????????????????????????????????????????????????????????????????????????????????????????????????????????????????????????????????????????????????????????????????????????????????????????????????????????????????????????????????????????????????????????????????????????????????????????????????????????????????????????????????????????????????????????????????????????????????????????????????????????????????????????????????????????????????????????????????????????????????????????????????????????????????????????
	Lophostigma_plumosum_3			???????????????????????????1AAGTCGTAACAAGGTTTCCGTAGGTGAACCTGCGGAAGGATCATTGTCGAAACCTG-CCCAGCAGAA-CGA-CCCGCGAACTCG-TTTCATA--TC---G-T-GGGGTTCCATGCCGGC-CTCG----GTCGCCTGGGCTCCC-C-AT---C-GCCGTTCGGGAGGAGG-CACCCG----CCCGATC--CCGGACG---GCCCCTAAC-CACGAA---CCCCGGCGCGGACTGCGCCAAGG---AAACTTAAC---GGGAGAGCATGCTTCCGTCG-CCCCGGAAACGGTGCGCG----CAC-GGTAGC-AATGC--CTTCTTTTAT-----CATCC-ATAACGACTCTCGGCAACGGATATCTCGGCTCTCGCATCGATGAAGAACGTAGCGAAATGCGATACTTGGTGTGAATTGCAGAATCCCGTGAACCATCGAGTCTTTGAACGCAAGTTGCGCCCTAAGCCTTTAGGCCGAGGGCACGTCTGCCTGGGTGTCACGCATCGTTG---CCCCCA--TACCC-AA--TCCTC-A-AACG-GGGTGCGGG-CGTTGGC--GGGGGCGGATATTGGCCTCCCGTGCGA---CGGTCGCTCC-TT--------------CTCGCGGCTGGCCC--AAACACGAG-TCATCGGCAAC---GGAC-GCCGCGA--CGTTCGGTGGTGG--ATAGTTCAA----GAAACCCTCGAG-CTCGCGTC--GCGCGTGCGCTGTC------TCTCTAAGGCT--C-C--GGACCCTCGA-GCGTCTCCGT-----G---CA-G-GGACGTACGCAT------CGCGACCCC??????????????????????????????GACTTAATTGGATTGAGCCTTGGTATGGAAACCTACTAAGTGATAACTTTCAAATTCAGAGAAACCCTGGAATAAAAAATGGGCAATCCTGAGCCAAATCCCGTTTTATGAAAACAAACAAAACAGGGGTTCAGAAAGTGAG-AAAAGGGATAGGTGCAGAGACTCAACGGAAGCTGTTCTAACAAATGGGGTTGACTTCTCTTT-TTTTTTTGGT-----------AAAG-----ACAGTAAAATGA--ATCCTTCTATCGAATAGCGAAACTTCATAAAGGATGAAGGTTAAGTC-TATATA------CACTATGGATATGAAATGAAAAAGTATCTCAAAAAG-AACAAC-TAAAATCCGTATTTATTATTTATGTTTATTTATTATTTATGTTAATAA-AAAAAGCAAAAG----AATTGTTGTGAATCGC-----TTCTAAATTGAAGAAAGAATCGAATATTCATTGATCAAATCATTCACTCCATAATCTGGTAGATCGTTTCTTTTGAAGAACTGATT-AATCGGACGAGAATAAAGATAGAGTCCCGTTCTACATGTCAATATCAATACCGGCAACAATGAAATTTATAGTAAGAGGAAAATCCGTCGACTTTAGAAATCGTGAGG
	Paullinia_acutangula			???????????????????????????1???????AACAAGGTTTCCGTAGGTGAACCTGCGGAAGGATCATTGTCGAAACCTG-C?CAGCAGAA-CGA-CCCGCGAACTAG-TTTCATG--CT---G-C-GGGGTTCCACGTCGGC-TTCC----GTCGCGT-GGCTCCC-C-AT---C-GCCGCCCGGGAGGGGG-CACGAG----CTCCCTC--GTGGGCG---G-TC-TAAC-AACAAA---CCCCGGCGCGGACTGCGCCAAGG--AAATCTAAAC---GGGAGAGCGCGCTTCCGCCG-CCCCGGCAACGGTGCGCG----TGCCGGAAGC-GCCGC--CTTCTT?TAG-----TATCC-ATAACGACTCTCGGCAACGGATATCTCGGCTCTCGCATCGATGAAGAACGTAGCGAAATGCGATACTTGGTGTGAATTGCAGAATCCCGTGAACCATCGAGTCTTTGAACGCAAGTTGCGCCCCAAGCCTTTAGGCCGAGGGCACGTCTGCCTGGGTGTCACGCATCGTTGCCCCCGC-A--AACCC-GA--TCCCC-A-TAGC-TGGCGCGGG-CTTTGAC--GGGGGCGGACATTGGCCTCCCGTGCGA--TC--------C-TC--------------CTCGCGGTTGGCCC--AAATACTAG-CCGGCGGCAGC---GGAC-GCCGCGA--CGGTCGGTGGCGG--AACATCA------TATTCCTTCGAT-CCCCCGTC--GCGCGTGCGTTGCC------TCTCTTAGGCT----C-CCGACCCTTTC-GCGTCCTGCC---------AACG-GGACGCACGCAT------CGCGACCCCAG???????????????????????????????????????????????????????????????????????????????????????????????????????????????????????????????????????????????????????????????????????????????????????????????????????????????????????????????????????????????????????????????????????????????????????????????????????????????????????????????????????????????????????????????????????????????????????????????????????????????????????????????????????????????????????????????????????????????????????????????????????????????????????????????????????????????????????????????????????????????????????????????????????????????????????????????????????????????????????????????????????????????????????
	Paullinia_alata_1				?010?1??1?1?0110001011111001???????AACAAGGTTTCCGTAGGTGAAC?TGCGGAAGGATCATTGTCGAAACCTG-CCCAGCAGA?-CGA-CCCGCGAACTAG-TTTCATG--CT---G-C-GGGGTTCCGCGTCGGC-TTCC----GTCGCGT-GGCTCCC-C-AT---C-GCCGCCCGAGAGGGGG-CACACG----CTCCCTC--GAGGACG---G-TC-TAAC-AACAAA---CCCCGGCGCGGACTGCGCCAAGG--AAATCTAAAC---GGGAGAGCGCGCTTCCGCCG-CCCCGGGAACGGTGCGCG----TGT?G?AAGC-GCTGC--CTT?TT?TAT-----TATCC-ATAACGACTCTCGGCAACGGATATCTCGGCTCTCGCATCGATGAAGAACGTAGCGAAATGCGATACTTGGTGTGAATTGCAGAATCCCGTGAACCATCGAGTCTTTGAACGCAAGTTGCGCCCCAAGCCTTTAGGCCGAGGGCACGTCTGCCTGGGTGTCACGCATCGTTGCCCCCCCAA--AACCC-AA--TCCCC-A-CAGC-TGGTGCGGG-CTTTTAC--GGGGGCGGAAATTGGCCTCCCGTGCGA---C-------CC-TT--------------CTCGCGGTTGGCCC--AAATACGAG-TCATCGGCGGC---GGAC-GCCGCGA--CGTTCGGTGGTGG--AATATC--G----TATTCTTTCGAA-CCCTCGTC--GCGCGCGCGCCGCC------TCTCACAGGCT--C-C--CGACCCTTTA-GCGTCCTCCT-ATC-G---AT-G-AGGCGCACGCAT------CGCGACCCCAG???????????????????????????????????????????????????????????????????????????????????????????????????????????????????????????????????????????????????????????????????????????????????????????????????????????????????????????????????????????????????????????????????????????????????????????????????????????????????????????????????????????????????????????????????????????????????????????????????????????????????????????????????????????????????????????????????????????????????????????????????????????????????????????????????????????????????????????????????????????????????????????????????????????????????????????????????????????????????????????????????????????????????????
	Paullinia_alata_2				?010?1??1?1?0110001011111001???????AACAAGGTTTCCGTAGGTGAACCTGCGGAAGGATCATTGTCGAAACCTG-CCCAGCAGA?-CGA-CCCGCGAACTAG-TTTCATG--CT---G-C-GGGGTTCCGCGTCGGC-TTCC----GTCGCGT-GGCTCCC-C-AT---C-GCCGCCCGAGAGGGGG-CACACG----CTCCCTC--GAGGACG---G-TC-TAAC-AACAAA---CCCCGGCGCGGACTGCGCCAAGG--AAATCTAAAC---GGGAGAGCGCGCTTCCGCCG-CCCCGGGAACGGTGCGCG----TGTCGGAAGC-GCCGC--CTTCTTCTAT-----TATCC-ATAACGACTCTCGGCAACGGATATCTCGGCTCTCGCATCGATGAAGAACGTAGCGAAATGCGATACTTGGTGTGAATTGCAGAATCCCGTGAACCATCGAGTCTTTGAACGCAAGTTGCGCCCCAAGCCTTTAGGCCGAGGGCACGTCTGCCTGGGTGTCACGCATCGTTGCCCCCCCAA--AACCC-AA--TCCCC-A-CAGC-TGGTGCGGG-CTTTTTC--GGGGGCGGAAATTGGCCTCCCGTGCGA---C-------C?-TT--------------CTCGCGGTTGGCCC--AAATACGAG-TCATCGGCGGC---GGAC-GCCGCGA--CGTTCGGTGGTGG--AA????--?----TATTCTTTCGAA-CCCTCGTC--GCGCG--CGCTGCC------TCTCACAGGCT--C-C--CGACCCTTTA-GCGTCCTC????????---??-?-????????????------??????????????????????????????????????????????????????????????????????????????????????????????????????????????????????????????????????????????????????????????????????????????????????????????????????????????????????????????????????????????????????????????????????????????????????????????????????????????????????????????????????????????????????????????????????????????????????????????????????????????????????????????????????????????????????????????????????????????????????????????????????????????????????????????????????????????????????????????????????????????????????????????????????????????????????????????????????????????????????????????????????????????????????????????????
	Paullinia_alata_3				?010?1??1?1?0110001011111001???????AACAAGGTTTCCGTAGGTGAACCTGCGGAAGGATCATTGTCGAAACCTG-CCCAGCAGAG-CGA-CCCGCGAACTAG-TTTCATG--CT---G-C-GGGGTTCCACGTCGGC-TTTC----GTCGCGT-GGCTCCC-C-AT---C-GCCGCCCGAGAGGGGG-CACACG----CTCCCTC--GAGGGCG---G-TC-TAAC-AACAAA---CCCCGGCGCGGACTGCGCCAAGG--AAATCTAAAC---GGGAGAGCGCGCTTCCTCCG-CCCCGGGAACGGTGCGCG----TGTCGGAAGC-GCTGC--CTTCTTTTAT-----TATCC-ATAACGACTCTCGGCAACGGATATCTCGGCTCTCGCATCGATGAAGAACGTAGCGAAATGCGATACTTGGTGTGAATTGCAGAATCCCGTGAACCATCGAGTCTTTGAACGCAAGTTGCGCCCCAAGCCTTTAGGCCGAGGGCACGTCTGCCTGGGTGTCACGCATCGTTGCCCCCCCAA--AACCC-AA--TCCCC-A-TAGC-TGGTGCGGG-CTTTTTC--GGGGGCGGAAATTGGCCTCCCGTGCGA---C-------CC-TT--------------CTCGCGGTTGGCCC--AAATACGAG-TCATCGGCAGC---GGAC-GCCGCGA--CGTTCGGTGGTGG--AATACT--G----TATTCTTTCGAA-CCCTCGTC--GCGCGCTCGCTGCC------TCTCGCAGGCT--C-C--CGACCCTTCA-GCGTCCTCTT-ATC-G---AT-G-AGACGCACGCAT------CGCGACCCCAG???????????????????????????????????????????????????????????????????????????????????????????????????????????????????????????????????????????????????????????????????????????????????????????????????????????????????????????????????????????????????????????????????????????????????????????????????????????????????????????????????????????????????????????????????????????????????????????????????????????????????????????????????????????????????????????????????????????????????????????????????????????????????????????????????????????????????????????????????????????????????????????????????????????????????????????????????????????????????????????????????????????????????????
	Paullinia_allenii_1				???????????????????????????1???????AACAAGGTTTCCGTAGGTGAACCTGCGGAAGGATCATTGTCGAAACCTG-CCTAGCAGAA-CGA-CCCGCGAACTAGTTTTCATG--CT---G-C-GGGGTTCCACGTCGGC-TTCC----GTCGCGT-GGCTCCC-C-AT---C-GCCGCCCGGGAGGGGG-CACCAG----CTCCCTC--GAGGGCG---G-TC-TAAC-AACAAA---CCCCGGCGCGGACTGCGCCAAGG--AAATTTGAAC---GGGAGAGCGTGCTTCCGCCG-CCCCGGCAACGGTGCGCG----TGCCGGAAGC-GCCGC--CTTCTTCTAG-----TATCC-ATAACGACTCTCGGCAACGGATATCTCGGCTCTCGCATCGATGAAGAACGTAGCGAAATGCGATACTTGGTGTGAATTGCAGAATCCCGTGAACCATCGAGTCTTTGAACGCAAGTTGCGCCCCAAGCCTTTAGGCCGAGGGCACGTCTGCCTGGGTGTCACGCATCGTTGCCCCCAC-A--AACCC-GA--TCCCC-A-TAGC-TGGCGCGGG-CTTTGTC--GGGGGCGGACATTGGCCTCCCGTGCGA--TC--------C-TT--------------CTCGCGGTTGGCCC--AAATACTAG-CCGGCGGCAGC---GGAC-GCCGCGA--CGGTCGGTGGCGG--AACATCA------TAATCCTTCGAT-CCCCCGTC--GCGCGTGCGCTGCC------CCTCTTAGGCT----C-CCGACCCTTTC-GCGTCCTGCT---------ATCG-GGACGCACGCAT------CGCGACCCCAG???????????????????????????????????????????????????????????????????????????????????????????????????????????????????????????????????????????????????????????????????????????????????????????????????????????????????????????????????????????????????????????????????????????????????????????????????????????????????????????????????????????????????????????????????????????????????????????????????????????????????????????????????????????????????????????????????????????????????????????????????????????????????????????????????????????????????????????????????????????????????????????????????????????????????????????????????????????????????????????????????????????????????????
	Paullinia_allenii_2				???????????????????????????1???????AACAAGGTTTCCGTAGGTGAACCTGCGGAAGGATCATTGTCGAAACCTG-CCTAGCAGAA-CGA-CCCG?GAACTAGTTTTCATG--CT---G-C-GGGGTTCCACGTCGGC-TTCC----GTCGCGT-GGCTCCC-C-AT---C-GCCGCCCGGGAGGGGG-CACCAG----CTCCCTC--GAGGGCG---G-TC-TAAC-AACAAA---CCCCGGCGCGGACTGCGCCAAGG--AAATTTGAAC---GGGAGAGCGTGCTTCCGCCG-CCCCGGCAACGGTGCGCG----TGCCGGAAGC-GCCGC--CTTCTTCTAG-----TATCC-ATAACGACTCTCGGCAACGGATATCTCGGCTCTCGCATCGATGAAGAACGTAGCGAAATGCGATACTTGGTGTGAATTGCAGAATCCCGTGAACCATCGAGTCTTTGAACGCAAGTTGCGCCCCAAGCCTTTAGGCCGAGGGCACGTCTGCCTGGGTGTCACGCATCGTTGCCCCCAC-A--AACCC-GA--TCCCC-A-TAGC-TGGCGCGGG-CTTTGTC--GGGGGCGGACATTGGCCTCCCGTGCGA--TC--------C-TT--------------CTCGCGGTTGGCCC--AAATACTAG-CCGGCGGCAGC---GGAC-GCCGCGA--CGGTCGGTGGCGG--AACATC--A----TAATCCTTCGAT-CCCCCGTC--GCGCGTGCGCTGCC------CCTCTTAGGCT----CC-CGACCCTTTC-GCGTCCTGCT-ATC--------G-GGACGCACGCAT------CGCGACCCCAG???????????????????????????????????????????????????????????????????????????????????????????????????????????????????????????????????????????????????????????????????????????????????????????????????????????????????????????????????????????????????????????????????????????????????????????????????????????????????????????????????????????????????????????????????????????????????????????????????????????????????????????????????????????????????????????????????????????????????????????????????????????????????????????????????????????????????????????????????????????????????????????????????????????????????????????????????????????????????????????????????????????????????????
	Paullinia_alsmithii_1			???????????????????????????1??????????????????????????????????????????????????????????????????????????????????????????????????????????????????????????????????????????????????????????????????????????????????????????????????????????????????????????????????????????????????????????????????????????????????????????????????????????????????????????????????????????????????ATAACGACTCTCGGCAACGGATATCTCGGCTCTCGCATCGATGAAGAACGTAGCGAAATGCGATACTTGGTGTGAATTGCAGAATCCCGTGAACCATCGAGTCTTTGAACGCAAGTTGCGCCCCAAGCCTTTAGGCCGAGGGCACGTCTGCCTGGG?GTCACGCATCGTTGCCCCCAC-A--AACCC-GA--TCCAC-A-CTGC-TGGCGCGGG-CTTTGGC--GGGGGCG?????TGGCCTCCCGTGCGA--TC--------C-TT--------------CTCGCGGTTGGCCC--AAATACGAG-CCGGCGGCAGC---GGAC-GCCGCGA--CGGTCGGTGGCGG--AACATCATA----T--TCCTTCGAT-CCCCCGTC--GCGCGTGCGTCGCC------TCTCTTAGGCT----C-CCGACCCTTTC-GCGTCCCGCC-----AT---C-G-GGACGCACGCAT------CGCGACCCCA????????????????????????????????????????????????????????????????????????????????????????????????????????????????????????????????????????????????????????????????????????????????????????????????????????????????????????????????????????????????????????????????????????????????????????????????????????????????????????????????????????????????????????????????????????????????????????????????????????????????????????????????????????????????????????????????????????????????????????????????????????????????????????????????????????????????????????????????????????????????????????????????????????????????????????????????????????????????????????????????????????????????????????
	Paullinia_alsmithii_2			???????????????????????????1???????AACAAGGTTTCCGTAGGTGAACCTGCGGAAGGATCATTGTCGAAACCTG-CCTAGCAGAA-CGA-CCCGCGAACTAG-TTTCACG--CT---G-C-GGGGTTCCACGCCGGC-TT?C----GCCGCGT-GG?T?CC-C-AT---C-GCCGCCCGGGAGGGGG-C?CCAG----CTCCCTC--GAGGGCG---G-TC-TAAC-AACAAA---CCCCGGCGCGGA?TGCGCCAAGG--AAAT?TAAAC---GGGAGAGCGTGCTTCCGCCG-CCCCGGCAACGGTGCGCG----TGCCGGAAGC-GCC?C--CTTCTT?TAG-----TATCC-ATAACGACTCTCGGCAACGGATATCTCGGCTCTCGCATCGATGAAGAACGTAGCGAAATGCGATACTTGGTGTGAATTGCAGAATCCCGTGAACCATCGAGTCTTTGAACGCAAGTTGCGCCCCAAGCCTTTAGGCCGAGGGCACGTCTGCCTGGGTGTCACGCATCGTTGCCCCCAC-A--AACCC-GA--TCCAC-A-TAGC-TGGCGCGGG-CTTTGGC--GGGGGCGGACATTGGCCTCCCGTGCGA--TC--------C-TT--------------CTCGCGGTTGGCCC--AAATACGAG-CCGGCGGCAGC---GGGC-GCCGCGA--CGGTCGGTGGCGG--A?CAT?A------TATTCTTTCGAT-CCCCCGTC--GCGCGTGCGT?GCC------T?T?TTAGGCT----C-CCGACCCTTTC-GCGTCCTGCC---------ATCG-GGACGCACGCAT------CGCGACCCCAG???????????????????????????????????????????????????????????????????????????????????????????????????????????????????????????????????????????????????????????????????????????????????????????????????????????????????????????????????????????????????????????????????????????????????????????????????????????????????????????????????????????????????????????????????????????????????????????????????????????????????????????????????????????????????????????????????????????????????????????????????????????????????????????????????????????????????????????????????????????????????????????????????????????????????????????????????????????????????????????????????????????????????????
	Paullinia_baileyi_1				?010?1??1?1?0??00010111??001????????????????????????????????????????????????????????????????????????????????????????????????????????????????????????????????????????????????????????????????????????????????????????????????????????????????????????????????????????????????????????TAAAC---GGGAGAGCGTGCTTCCGCCG-CCCCGGCAACGGTGCGCG----TGCCGGAAGC-GCC?C--CTT?TTCTAG-----TATCC-ATAACGACT?TCGGCAACGGATATCTCGGCTCTCGCATCGATGAAGAACGTAGCGAAATGCGATACTTGGTGTGAATTGCAGAATCCCGTGAACCATCGAGTCTTTGAACGCAAGTTGCGCCCCAAGCCTTTAGGCCGAGGGCACGTCTGCCTGGGTGTCACGCATCGTTGCCCCCAC-A--AACCC-GA--TCCCC-A-TAGC-TGGCGCGGG-CTTTGGC--GGGGGCGGACATTGGCCTCCCGTGCGA--TC--------C-CT--------------CTCGCGGTTGGCCC--AAATACGAG-CCGGCGGCAGC---GGAC-GCCGCGA--CGGTCGGTGGCGG--AATATCATA----T--TCTTTCGAT-CCCCCGTC--GCGCGTGCGTTGCC------CCTCTTAGGCT----C-CCGACCCTTTC-GCGTCCTGCC-----A---TC-G-GGACGCACGCAT------CGCGACCCCA????????????????????????????????????????????????????????????????????????????????????????????????????????????????????????????????????????????????????????????????????????????????????????????????????????????????????????????????????????????????????????????????????????????????????????????????????????????????????????????????????????????????????????????????????????????????????????????????????????????????????????????????????????????????????????????????????????????????????????????????????????????????????????????????????????????????????????????????????????????????????????????????????????????????????????????????????????????????????????????????????????????????????????
	Paullinia_baileyi_2				?010?1??1?1?0??00010111??001????????ACAAGGTTTCCGTAGGTGAAC?TGCGGAAGGATCATTGTCGAAACCTG-CCCAGCAGAA-CGA-CCCGCGAACTAG-TTTCATG--CT---G-C-GGGGTTCCGCGTCGGC-TTCC----GTCGCGT-GGCTCCC-C-AT---C-GCCGCCCGGGAGGGGG-CGCGAG----CTCCCTC--GAGGGCG---G-TC-TAAC-AACAAA---CCCCGGCGCGGGCTGCGCCAAGG--AAATCTAAAC---GGGAGAGCGTGCTTCCGCCG-CCCCGGCAACGGTGCGCG----TGCCGGAAGC-GCCGC--CTTCTTCTAG-----TATCC-ATAACGACTCTCGGCAACGGATATCTCGGCTCTCGCATCGATGAAGAACGTAGCGAAATGCGATACTTGGTGTGAATTGCAGAATCCCGTGAACCATCGAGTCTTTGAACGCAAGTTGCGCCCCAAGCCTTTAGGCCGAGGGCACGTCTGCCTGGGTGTCACGCATCGTTGCCCCCAC-A--AACCC-GA--TCCCC-A-TAGC-TGGCGCGGG-CTTTGGC--GGGGGCGGACATTGGCCTCCCGTGCGA--TC--------C-CT--------------CTCGCGGTTGGCCC--AAATACGAG-CCGGCGGCAGC---GGAC-GCCGCGA--CGGTCGGTGGCGG--AATATCA------TATTCTTTCGAT-CCCCCGTC--GCGCGTGCGTTGCC------CCTCTTAGGCT----C-CCGACCCTTTC-GCGTCCTGCC---------ATCG-GGACGCACGCAT------CGCGACCCCAG???????????????????????????????????????????????????????????????????????????????????????????????????????????????????????????????????????????????????????????????????????????????????????????????????????????????????????????????????????????????????????????????????????????????????????????????????????????????????????????????????????????????????????????????????????????????????????????????????????????????????????????????????????????????????????????????????????????????????????????????????????????????????????????????????????????????????????????????????????????????????????????????????????????????????????????????????????????????????????????????????????????????????????
	Paullinia_boliviana				???????????????????????????1????????ACAAGGTTTCCGTAGGTGAACCTGCGGAAGGATCATTGTCGAAACCTG-CCTAGCAGAA-CGA-CCCGCGAACTAG-TTTCATG--CT---G-C-GGGGTTCCACGTCGGC-TTCC----GTCGCGT-GGCTCCC-C-AT---C-GCCGCCCGGGAGGGGG-CACCAG----CTCCCTC--GAGGGCG---G-TC-TAAC-AACAAA---CCCCGGCGCGGGCTGCGCCAAGG--AAATCTAAAT---GGGAGAGCGTGCTTCCGCCG-CCCCGGCAACGGTGCGCG----TGTCGGGAGC-GCTGC--CTTCTTCTAG-----TATCC-ATAACGACTCTCGGCAACGGATATCTCGGCTCTCGCATCGATGAAGAACGTAGCGAAATGCGATACTTGGTGTGAATTGCAGAATCCCGTGAACCATCGAGTCTTTGAACGCAAGTTGCGCCCCAAGCCTTTAGGCCGAGGGCACGTCTGCCTGGGTGTCACGCATCGTTGCCCCCAC-A--AACCC-GT--TCCCC-A-TAGC-TGGCGCGGG-CTTTGAC--GGGGGCGGACATTGGCCTCCCGTGCGA--TC--------C-TT--------------CTCGCGGTTGGCCC--AAATACGAG-CCGGCGGCAGC---GGAC-GCCGCGA--CGGTCGGTGGCGG--AATATCA------TATTCTTTCGAT-CCCCCGTC--GCGCGTGCGTTGCC------TCTCTTAGGCC----C-CCGACCCTTTC-GCGTCCCGTT---------ATCG-GGACGCACGCAT------CGCGACCCCAG???????????????????????????????????????????????????????????????????????????????????????????????????????????????????????????????????????????????????????????????????????????????????????????????????????????????????????????????????????????????????????????????????????????????????????????????????????????????????????????????????????????????????????????????????????????????????????????????????????????????????????????????????????????????????????????????????????????????????????????????????????????????????????????????????????????????????????????????????????????????????????????????????????????????????????????????????????????????????????????????????????????????????????
	Paullinia_bracteosa_1			?010?1??1?1?0100001011101001???????AACAAGGTTTCCGTAGGTGAACCTGCGGAAGGATCATTGTCGAAACCTG-CCCAGCAGAG-CGA-CCCGCGAACTAG-TTCCATG--CT---G-C-GGGGTTCCACGTCGGC-TTCC----GTCGCGT-GGCTCCC-C-AC---C-GCCGCCCGAGAGGGGG-CACACG----CTCCCTC--GAGGGCG---G-TC-TAAC-AACAAC---CCCCGGCGCGGACTGCGCCAAGG--AAATCCAAAC---GGGAGAGCGCGCTTCCGCCG-CCCCGGGAACGGTGCGCG----TGTCGGAAGC-TCCGC--CTT?TTCTA------TATCC-ATAACGACTCTCGGCAACGGATATCTCGGCTCTCGCATCGATGAAGAACGTAGCGAAATGCGATACTTGGTGTGAATTGCAGAATCCCGTGAACCATCGAGTCTTTGAACGCAAGTTGCGCCCCAAGCCTTTAGGCCGAGGGCACGTC?GCCTGGGTGTCACGCATCGCTGCCCCCCC-A--AACCC-AA--TCCCC-A-CAGC-TGGTGCGGG-CTCTTGC--GGGGGCGGAAATTGGCCTCCCGTGCGA---C-------CC-TT--------------CTCGCGGTTGGCCC--AAATACGAG-TCATCGGCGGC---GGGC-GCCGCGA--CGTTCGGTGGTGG--AATAT?--G----TATTCTTTCGAA-CCCTCGTC--GCGCGCGCGTTGCC------TCCCACAGGCT--C-C--CGACCCTTCA-GCGTCCTCTT-ATC-G---AC-G-AGACGCACGCAT------CGCGACCCC?????????????????????????????????????????????????????????????????????????????????????????????????????????????????????????????????????????????????????????????????????????????????????????????????????????????????????????????????????????????????????????????????????????????????????????????????????????????????????????????????????????????????????????????????????????????????????????????????????????????????????????????????????????????????????????????????????????????????????????????????????????????????????????????????????????????????????????????????????????????????????????????????????????????????????????????????????????????????????????????????????????????????????????
	Paullinia_bracteosa_2			?010?1??1?1?0100001011101001?????????????????????????????????????????????????????????????????????????????????????????????????????????????????????????????????????GT-GG?TCCC-C-AC---C-GCCGCCCGAGAGGGGG-CACACG----CTCCCTC--GAGGGCG---G-TC-TAAC-AACAAC---CCCCGGCGCGGACTGCGCCAAGG--AAATCCAAAC---GGGAGAGCGCGCTTCCGCCG-CCCCGGGAACGGTGCGCG----TGTCGGAAGC-TCCGC--CTTCTTCTA------TATCC-ATAACGACTCTCGGCAACGGATATCTCGGCTCTCGCATCGATGAAGAACGTAGCGAAATGCGATACTTGGTGTGAATTGCAGAATCCCGTGAACCATCGAGTCTTTGAACGCAAGTTGCGCCCCAAGCCTTTAGGCCGAGGGCACGTCTGCCTGGGTGTCACGCATCGCTGCCCCCCC-A--AACCC-AA--TCCCC-A-CAGC-TGGTGCGGG-CTCTTGC--GGGGGCGGAAATTGGCCTCCCGTGCGA-CCC----------TT--------------CTCGCGGTTGGCCC--AAATACGAG-TCATCGGCGGC---GGGC-GCCGCGA--CGTTCGGTGGTGG--AATATCG------?ATTCTTTCGGA-CCCTCGTC--GCGCGCGCGTTGCC------TCCCA?GGGCT----C-CCGACCCTTCA-GCGTCCTCTT-----ATCGAC-G-AGACGCACGC??????????????????????????????????????????????????????????????????????????????????????????????????????????????????????????????????????????????????????????????????????????????????????????????????????????????????????????????????????????????????????????????????????????????????????????????????????????????????????????????????????????????????????????????????????????????????????????????????????????????????????????????????????????????????????????????????????????????????????????????????????????????????????????????????????????????????????????????????????????????????????????????????????????????????????????????????????????????????????????????????????????????????????????????????????????
	Paullinia_bracteosa_3			?010?1??1?1?0100001011101001???????????????????????????????????????????????????????????????????????????????????????????????????????????????????????????????????????????????????????????????????????????????????????????????????????????????????????????????????????????????????????????????????????????????????????????????????????????????????????????????????????????????????????????????????????????????????????????????????????????????????????????????????????????????????????????????????????????????????????????????????????????????????????????????CCCCCCA--AACCC-AA--TCCCC-A-CAGC-TGGTGCGGG-CTCTTGC--GGGGGCGGAAATTGGCCTCCCGTGCGA-CCC----------TT--------------CTCGCGGTTGGCCC--AAATACGAG-TCATCGGCGGC---GGGC-GCCGCGA--CGTTCGGTGGTGG--AATAT??------?ATTCTTTCGGA-CCCTCGTC--GCGCGCGCGTTGCC------TCCCAC?GGCT----C-CCGACCCTTCA-GCGTCCTCTT-----ATCGAC-G-?GACGCACGCAT------CGCGA?CCCA????????????????????????????????????????????????????????????????????????????????????????????????????????????????????????????????????????????????????????????????????????????????????????????????????????????????????????????????????????????????????????????????????????????????????????????????????????????????????????????????????????????????????????????????????????????????????????????????????????????????????????????????????????????????????????????????????????????????????????????????????????????????????????????????????????????????????????????????????????????????????????????????????????????????????????????????????????????????????????????????????????????????????????
	Paullinia_carpopodea_1			???????????????????????????1??????????????????????????????????????????????????????????????????????????????????????????????????????????????????????????????????????????????????????????????????????????????????????????????????????????????????????????????????????????????????????????????????????????????????????????????????????????????????????????????????????????????????????????????????????????????????????????????????????????????????????????????????????????????????????????????????????????????????????????????????????????????????????????????CCCCCCCG--AGCCC-AA--TCCCC-A-CAGC-GGGTGCGGT-CCTCGAC--GGGGGCGGACATTGGCCTCCCGTGAGG--CC--------C-TT--------------CTCGCGGCTGGCCC--AAACACGAG-CCGTCGGCAGC---GGAC-GCCGCGG--CGCTCGGTGGCGG--AACATCG------TATTCTTTACAT-CCCCCGCC--GCGCGTGCGCTGCC------ACTCCCGGGCT----C-CCGACCCTTCG-GCGTCTTCTT---------ATCG-GGACGCTCGCAC------CGCGACCCCAG???????????????????????????????????????????????????????????????????????????????????????????????????????????????????????????????????????????????????????????????????????????????????????????????????????????????????????????????????????????????????????????????????????????????????????????????????????????????????????????????????????????????????????????????????????????????????????????????????????????????????????????????????????????????????????????????????????????????????????????????????????????????????????????????????????????????????????????????????????????????????????????????????????????????????????????????????????????????????????????????????????????????????????
	Paullinia_carpopodea_2			???????????????????????????1??????????????????????????????????????????????????????????????????????????????????????????????????????????????????????????????????????????????????????????????????????????????????????????????????????????????????????????????????????????????????????????????????????????????????????????????????????????????????????????????????????????????????????????????????????????????????????????????????????????????????????????????????????????????????????????????????????????????????????????????????????????????????????????????CCCCCCCG--AGCCC-AA--TCCCC-A-CAGC-GGGTGCGGT-CCTCGAC--GGGGGCGGACATTGGCCTCCCGTGAGG--CC--------C-TT--------------CTCGCGGCTGGCCC--AAACACGAG-CCGTCGGCAGC---GGAC-GCCGCGG--CGCTCGGTGGCGG--AACATCG------TATTCTTTACAT-CCCCCGCC--GCGCGTGCGCTGCC------ACTCCCGGGCT----C-CCGACCCTTCG-GCGTCTTCTT---------ATCG-GGACGCTCGCAC------CGCGACCCCAG???????????????????????????????????????????????????????????????????????????????????????????????????????????????????????????????????????????????????????????????????????????????????????????????????????????????????????????????????????????????????????????????????????????????????????????????????????????????????????????????????????????????????????????????????????????????????????????????????????????????????????????????????????????????????????????????????????????????????????????????????????????????????????????????????????????????????????????????????????????????????????????????????????????????????????????????????????????????????????????????????????????????????????
	Paullinia_cf.boliviana			???????????????????????????1??????????????TTTCCGTAGGTGAACCTGCGGAAGGATCATTGTCGAAACCTG-CCTAGCAGAA-CGA-CCCGCGAACTAG-TTTCATG--CT---G-C-GGGGTTCCACGTCGGC-TTCC----GTCGCGT-GGCTCCC-C-AT---C-GCCGCCCGGGAGGGGG-CACCAG----CTCCCTC--GAGGGCG---G-TC-TAAC-AACAAA---CCCCGGCGCGGACTGCGCCAAGG--AAATCTAAAT---GGGAGAGCGTGCTTCCGCCG-CCCCGGCAACGGTGCGCG----TGTCGGGAGC-GCTGC--CTTCTTCTAG-----TATCC-ATAACGACTCTCGGCAACGGATATCTCGGCTCTCGCATCGATGAAGAACGTAGCGAAATGCGATACTTGGTGTGAATTGCAGAATCCCGTGAACCATCGAGTCTTTGAACGCAAGTTGCGCCCCAAGCCTTTAGGCCGAGGGCACGTCTGCCTGGGTGTCACGCATCGTTGCCCCCAC-A--AACCC-GT--TCCCC-A-TAGC-TGGTGCGGG-CTTTGAC--GGGGGCGGACATTGGCCTCCCGTGCGA--TC--------C-TT--------------CTCGCGGTTGGCCC--AAATACGAG-CCGGCGGCAGC---GGAC-GCCGCGA--CGGTCGGTGGCGG--AATATC--A----TATTCTTTCGAT-CCCCCGTC--GCGCGTGCGTTGCC------TCTCTTAGGCC----CC-CGACCCTTTC-GCGTCCTGTT-ATA--------G-GGACGCACGCAT------CGCGACCCCAG???????????????????????????????????????????????????????????????????????????????????????????????????????????????????????????????????????????????????????????????????????????????????????????????????????????????????????????????????????????????????????????????????????????????????????????????????????????????????????????????????????????????????????????????????????????????????????????????????????????????????????????????????????????????????????????????????????????????????????????????????????????????????????????????????????????????????????????????????????????????????????????????????????????????????????????????????????????????????????????????????????????????????????
	Paullinia_cf.nobilis			???????????????????????????1???????AACAAGGTTTCCGTAGGTGAACCTGCGGAAGGATCATTGTCGAAACCTG-CCTAGCAGAA-CGA-CCCGCGAACTAG-TTTCATG--CT---G-C-GGGGTTCCACGTCGGC-TTCC----GTCGCGT-GGCTCCC-C-AT---C-GCCGCCCGGGAGGGGG-CACCAG----CTCCCTC--GAGGGCG---G-TC-TAAC-AACAAA---CCCCGGCGCGGGCTGCGCCAAGG--AAATCTAAAC---GGGAGAGCGTGCTTCCGCCG-CCCCGGCAACGGTGCGCG----TGTCGGGAGC-GCTGC--CTTCTTCTAG-----TATCC-ATAACGACTCTCGGCAACGGATATCTCGGCTCTCGCATC????????????????????????????????????????????????????????????????????????????????????????????????????????????????????????????????????????????????????????????????????????????????????????????????????????????????????????????????????????????????????????????????????????????????????????????????????????????????????????????????????????????????????????????????????????????????????????????????????????????????????????????????????????????????????????????????????????????????????????????????????????????????????????????????????????????????????????????????????????????????????????????????????????????????????????????????????????????????????????????????????????????????????????????????????????????????????????????????????????????????????????????????????????????????????????????????????????????????????????????????????????????????????????????????????????????????????????????????????????????????????????????????????????????????????????????????????????????????????????????????????????????????????????????????????????????????????????????????????????????????????????????????????????????????????????????????????????????????????????
	Paullinia_cf.stellata			???????????????????????????1???????????????????????????????????????????????????????????????????????????????????????????????????????????????????????????????????????????????????????????????????????????????????????????????????????????????????????????????????????????????????????????????????????????????????????????????????????????????????????????????????????????????????????????????????????????????????????????????????????????????????????????????????????????????????????????????????????????????????????????????????????????????????????????????CCCCCCA--AACCC-AA--TCCCC-A-CAGC-GGGTGCGGG-CCTTGAC--GGGGGCGGACATTGGCCTCCCGTGAGA--CC--------C-TT--------------CTCGCGGTTGGCCT--AAATACGAG-CCGTCGGCAGC---GGAC-GTCGCGG--CGCTCGGTGGTGG--AATATCA------TTTTCATACGAT-CCCCCGTC--GCGCGTGCGCCGCC------TCTCCCAGGCT----C-TCGACCCTCCA-GCGTCTTCTT---------ATCG-GGACGCACGC??????????????????????????????????????????????????????????????????????????????????????????????????????????????????????????????????????????????????????????????????????????????????????????????????????????????????????????????????????????????????????????????????????????????????????????????????????????????????????????????????????????????????????????????????????????????????????????????????????????????????????????????????????????????????????????????????????????????????????????????????????????????????????????????????????????????????????????????????????????????????????????????????????????????????????????????????????????????????????????????????????????????????????????????????????????
	Paullinia_chocoensis			???????????????????????????1???????AACAAGGTTTCCGTAGGTGAACCTGCGGAAGGATCATTGTCGAAACCTGCCCCGGCAGAG-CGA-CCCGCGAACCCG-TTTCATG--CT---G-C-GGGGTTCC??GCCGGC-CCAC----GCCGCGT-GG?T?CC-C-AT---C-GCCGCCCGGGAGGGGC-CACGTG----?TCCCCC--GGGGACG---G-TC-TAAC-AACGAA---CCCCGGCGCGGACCGCGCCAAGGAAAATTCCGAAC---TGGAGAGCGCGCTTCCGCCG-CCCCGGGAACGGCGTGCG----TGCCGGAAGC-GTTGC--CTT?TTCTAT-----TATCC-ATAACGACTCTCGGCAACGGATATCTCGGCTCTCGCATCGATGAAGAACGTAGCGAAATGCGATACTTGGTGTGAATTGCAGAATCCCGTGAACCATCGAGTCTTTGAACGCAAGTTGCGCCCCAAGCCTTTGGGCCGAGGGCACGTCTGCCTGGGTGTCACGCATCGCCGCCCCCCA----AACCC-AA--TCCCC-A-CAGC-GGGTGCGGG-CGTCGGC--GGGGGCGGACATTGGCCTCCCGTGAGA--CC--------C-TC--------------CTCGCGG?TGACCC--AAATACGAG-TCATCGGCAGC---GGAC-GCCGCGA--CGTTCGGTGGTGG--AAAATCGGG------------CGATCCCACCGTC--GCGCGCGCGCCGCC------CGTCCTAGGCT----C-CCGACCCTTCA-GCGTCCGCGC-----ACCGGC-G-GGACGCACGCAC------TGCGACCCCAG???????????????????????????????????????????????????????????????????????????????????????????????????????????????????????????????????????????????????????????????????????????????????????????????????????????????????????????????????????????????????????????????????????????????????????????????????????????????????????????????????????????????????????????????????????????????????????????????????????????????????????????????????????????????????????????????????????????????????????????????????????????????????????????????????????????????????????????????????????????????????????????????????????????????????????????????????????????????????????????????????????????????????????
	Paullinia_clathrata_1			???????????????????????????1???????AACAAGGTTTCCGTAGGTGAACCTGCGGAAGGATCATTGTCGAAACCTG-CCCAGCAGAA-CGA-CCCGCGAACTAG-TTTCATA--CT---G-C-GGGGTTCCACGTCGGC-TTCC----GTCGCGT-GGCTCCC-C-AT---C-GCCGCCCGAGGGGGGG-CACATG----CTCCCTC--GAGGACG---G-TC-CAAC-AACCAA---CCCCGGCGCGGACCGCGCCAAGG--AAATCTAAAC---GGGAGAGCGCGCTTCCGCCG-TCCCGGGAACGGTGCGCG----TGCCGGAAGC-GCTGC--CTTCTTCTAT-----TATCC-A?AACGACTCTCGGCAACGGATATCTCGGCTCTCGCATCGATGAAGAACGTAGCGAAATGCGATACTTGGTGTGAATTGCAGAATCCCGTGAACCATCGAGTCTTTGAACGCAAGTTGCGCCCCAAGCCTTTAGGCCGAGGGCACGCCTGCCTGGGTGTCACGCATCGTTGCCCCCCA-A--AACCC-AA--TCCCC-A-CAGC-GGGCGCGGG-CTTTGAC-GGGGGGCGGAC??TGGCCTCCCGTGAGA---C-------C?-TC--------------CTCGCGGTTGGCCC--AAATGCGAG-CCGTCGGCAGC---GGAC-GCCGCGA--CGTTCGGTGGTGG--AATATC--A---TTATTCTTTCGAT-CCCCCGTC--GCGCGTGCGCCGCC------CATCGTAGGCT-CC-C--CGACCCTTCG-GCGTCTTCTC-TTC-G---GC-A-GGACGCACGCAC------CGCGACCCCAG???????????????????????????????????????????????????????????????????????????????????????????????????????????????????????????????????????????????????????????????????????????????????????????????????????????????????????????????????????????????????????????????????????????????????????????????????????????????????????????????????????????????????????????????????????????????????????????????????????????????????????????????????????????????????????????????????????????????????????????????????????????????????????????????????????????????????????????????????????????????????????????????????????????????????????????????????????????????????????????????????????????????????????
	Paullinia_clathrata_2			???????????????????????????1AAGTCGTAACAAGGTTTCCGTAGGTGAACCTGCGGAAGGATCATTGTCGAAACCTG-CCCAGCAGAA-CGA-CCCGCGAACTAG-TTTCATA--CT---G-C-GGGGTTCCACGTCGGC-TTCC----GTCGCGT-GGCTCCC-C-AT---C-GCCGCCCGAGGGGGGG-CACATG----CTCCCTC--GAGGACG---G-TC-CAAC-AACCAA---CCCCGGCGCGGACCGCGCCAAGG--AAATCTAAAC---GGGAGAGCGCGCTTCCGCCG-TCCCGGGAACGGTGCGCG----TGTCGGAAGC-GCTGC--CTTCTTCTAT-----TATCC-AGAACGACTCTCGGCAACGGATATCTCGGCTCTCGCATCGATGAAGAACGCAGCGAAATGTGATACTTGGTATGAATTGCAGAATCCCTTGAACCATCGAGTCTTTGAACGCAAGTTGCGCCCCAAGCCTTTAGGCCGAGGGCACGCCTGCCTGGGTGTCACGCATCGTTGCCCCCCA-A--AACCC-AA--TCCCC-A-CAGC-GGGCGCGGG-CTTTGAC-TGGGGGCGGACACTGGCCTCCCGTGAGA---C-------CC-TC--------------CTCGCGGTTGGCCC--AAATGCGAG-CCGTCGGCAGC---GGAC-GCCGCGA--CGTTCGGTGGTGG--AATATC--A---TTATTCTTTCGAT-CCCCCGTC--GCGCGTGCGCCGCC------CATCGTAGGCT-CC-C--CGACCCTTCG-GCGTCTTCTC-TTC-G---GC-A-GGACGCACGCAC------CGCGACCCC??????????????????????????????GACTTAATTGGATTGAGCCTTGTTATGGAAACATACTAAGTGATAACTTTCAAATTCAGAGAAACCCTGGAATAAAAAATGGGCAATCCTGAGCCAAATCCCGTTTTATGAAAACAAACAGAACAGGGGTTCATAAAGTGAG-AAAGGGGATAGGTGCAGAGACTCAATGGAAGCTGTTCTAACAAATGGAGTTGACTTCTC--T-TTTTTTTTGT-----------AAAG-----ACAGTAAAATGA--ATCCTTCTATCGAATAGCGAAACTTCATAAAGGATGAAGGTTAAGTC-TATATA------CACTATGGATATGAAATGAAAAAGTATCTCAAAAAG-AACAAC-TAAAATCCGTATTTATTATTTATGTTAAT--------------------AAAAAGCAAAAG----AATTGTTGTGAATCGC-----TTCCAAATTGAAGAAAGAATCGAATATTCATTGATCAAATCATTCACTCCATAATCTGGTGGATCGTTTCTTTTGAAGAACTGATT-AATCGGACGAGAATAAAGATAGAGTCCCGTTCTACATGTCAATATCAATACCGGCAACAATGAAATTTATAGTAAGAGGAAAATCCGTCGACTTTAGAAATCGTGAGG
	Paullinia_coriacea				???????????????????????????1??GTCGTAACAGGGTTTCCGTAGGTGAACCTGCGGAAGGATCATTGTCGAAACCTG-CCTAGCAGAA-CGA-CCCGCGAACTAG-TTTCATA--CT---G-C-GGGGTTCCACGTCGGC-TTCC----GTCGCGT-GGCTCCC-C-AT---C-GCCGCCCGGGAGGGGG-CGCATG----CTTCCTC--GAGGACG---G-TC-TAAC-AACAAA---CCCCGGCGCGGACTGCGCCAAGG-AAAATCTAAAC---GGGAGAGAGCGCTTCCGCCG-CCCCGGGAACGGTGCGCG----TGTCGGAAGC-GCCGC--CTTCTTCTAA-----TATCC-ACAACGACTCTCGGCAACGGATATCTCGGCTCTCGCATCGATGAAGAACGTAGCGAAATGCGATACTTGGTGTGAATTGCAGAATCCCGTGAACCATCGAGTTTTTGAACGCAAGTTGCGCCCCAAGCCTTTAGGCCGAGGGCACGTCTGCCTGGGTGTCACGCATCGTTG--CCCCC-A--AACCC-AA--TCCCC-A-CAGC-TGGGGCGGG-CTTTGAT--TGGGGCGGACACTGGCCTCCCGTGAGA---C-------CC-TC--------------CTCGCGGTTGGCCC--AAATACGAG-TCATCGGCAGC---GGAC-GCCGCGA--CGTTCGGTGGTGG--AATATC--A----TATTCTTTCGAT-CCCCCGCC--GCGCGTGCGCTGCC------TCTCCTAGGCT--C-C--CGACCCTCTG-GCGTCTTCTT-ATC-A--------GGACGCACGCAT------CGCGACCCC???????????????????????????????????????????????????????????????TACTAAGTGATAACTTTCAAATTCAGAGAAACCCTGGAATAAAAAATGGGCAATCCTGAGCCAAATCCCGTTTTATGAAAACAAACAGAACAGGGGTTCATAAAGTGAG-AAAGGGGATAGGTGCAGAGACTCAATGGAAGCTGTTCTAACAAATGGAGTTGACTTCTCT---TTTTTTTTGT-----------AAAG-----ACAGTAAAATGA--ATCCTTCTATCGAATAGCGAAACTTCATAAAGGATGAAGGTTAAGTC-TATATA------CACTATGGATATGAAATGAAAAAGTATCTCAAAAAG-AACAAC-TAAAATCCGTATTTATTATTTATGTTAAT--------------------AAAAAGCAAAAG----AATTGTTGTGAATCGC-----TTCCAAATTGAAGAAAGAATCGAATATTCATTGATCAAATCATTCACTCCATAATCTGGTAGATCGTTTCTTTTGAAGAACTGATT-AATCGGACGAGAATAAAGATAGAGTCCCGTTCTACATGTCAATATCAATACCGGCAACAATGAAATTTATAGTAAGAGGAAAATCCGTCGACTTTAGAAATCGTGAGG
	Paullinia_correae				???????????????????????????1???????AACAAGGTTTCCGTAGGTGAACCTGCGGAAGGATCATTGTCGAA?CCTG-CCAAGCAGAA-CGA-CCCGCGAACTAG-TTTCATG--CT---G-C-GGGGTTCCACGTCGGC-TTCC----GTCGCGT-GGCTCCC-C-AC---C-GCCGCCCGGGAGGGAG-CGCGAG----CTCCCTC--GAGGACG---G-CC-TAAC-AACAAA---CCCCGGCGCGGGCTGCGCCAAGG--AAATCTAAAC---GGGAGAGCGTGCTTCCGCCG-CCCCGGCAACGGTGCGCG----TGTCGGAAGC-GCTGC--CTTCTTCTAG-----TATCC-ATAACGACTCTCGGCAACGGATATCTCGGCTCTCGCATCGATGAAGAACGTAGCGAAATGCGATACTTGGTGTGAATTGCAGAATCCCGTGAACCATCGAGTCTTTGAACGCAAGTTGCGCCCCAAGCCTTTAGGCCGAGGGCACGTCTGCCTGGGTGTCACGCATCGTTGCCCCCAC-A--AACCC-GA--TCCCC-A-TAGC-GGGCGCGGG-CTTTGAC--GGGGGCGGACATTGGCCTCCCGTGAGA--TC--------C-CT--------------CTCGCGGTTGGCCC--AAATACGAG-T?GGCGGCAGC---GGAC-GCCGCGA--CGGTCGGTGGCGG--AACATCA------TGATCCTTCGAT-CCCCCGTC--GCGCGTGCGTCGCC------CCT?TCAGGCT----C-CCGACCCTTTC-GCGCCCCGCT---------ATCG-GGACGCACGCAT------CGCGACCCCAG???????????????????????????????????????????????????????????????????????????????????????????????????????????????????????????????????????????????????????????????????????????????????????????????????????????????????????????????????????????????????????????????????????????????????????????????????????????????????????????????????????????????????????????????????????????????????????????????????????????????????????????????????????????????????????????????????????????????????????????????????????????????????????????????????????????????????????????????????????????????????????????????????????????????????????????????????????????????????????????????????????????????????????
	Paullinia_costaricensis			???????????????????????????1???????AACAAGGTTTCCGTAGGTGAACCTGCGGAAGGATCATTGTCGAAACCTG-CCCGGCAGAA-CGA-CCCGCGAACTCG-TTTCCTA-------??C-GGGGCTCCACGTC--------------CGCGT-GGCTCCC-C-GT---C-GCCGCCCGGGAGGGGC-CACGTG----CTCCCCC--GAGGACG---G-TA-CAAC-AACGAA--CCCCCGGCGCGGACTGCGCCAAGG-AAAATAAAAAC---TGGAGAGCGCGCTTCCGCCG-C?CCGGGAACGGTGCGCG----TGCCGGAAGC-GTCGC--CTTCTTCTGT-----AATCC-ATAACGACTCTCGGCAACGGATATCTCGGCTCTCGCATCGATGAAGAACGTAGCGAAATGCGATACTTGGTGTGAATTGCAGAATCCCGCGAACCATCGAGTCTTTGAACGCAAGTTGCGCCCCAAGCCTTTAGGCCGAGGGCACGTCTGCCTGGGTGTCACGCACCGTTGCCCCCCC-A--AGCCC-AA--TCCCC-A-CGGC-GGGAGCGGG-?GTCGGC--GGGGGCGGACATTGGCCTCCCGTGAGA--CC--------C-CC--------------CTCGCGGTTGGCCC--AAATACGAG-CCGTCGGCAGC---GGAC-GCCGCGA--CGTTCGGTGGTGA--A------------AAATCCTTCGAT-CCCCCGTC----GCGCGCGCCGCC------CGTCCTAGGCT----C-CCGACCCTTCG-GCGTC?------------------?GACGCACGCAC------CGCGACCCCAG???????????????????????????????????????????????????????????????????????????????????????????????????????????????????????????????????????????????????????????????????????????????????????????????????????????????????????????????????????????????????????????????????????????????????????????????????????????????????????????????????????????????????????????????????????????????????????????????????????????????????????????????????????????????????????????????????????????????????????????????????????????????????????????????????????????????????????????????????????????????????????????????????????????????????????????????????????????????????????????????????????????????????????
	Paullinia_cuneata				???????????????????????????1?????GTAACAAGGTTTCCGTAGGTGAACCTGCGGAAGGATCATTGTCGAGACCTG-CCTAGCAGAA-CGA-CCCGCGAATTAG-TTTCATA--CT---G-T-GGGGTTCCACGTCGGC-TTTC----GTCGCGT-GGCTTCC-C-AT---C-GCTGCCCAG--GGGGG-CACACG----CTCCCTC--GAGGACG---G-TC-TAAC-AACGAA---CCCCGGCGCGGACTGCGCCAAGG--AAATCTAAAC---GGGAGAGTACGCTTCCGCAG-CCCCGGGAACGGTGCGCG----TGTCGGAAGC-GCTGC--CTTCTTCTAT-----CATCC-ATAACGACTCTCGGCAACGGATATCTCGGCTCTCGCATCGATGAAGAACGTAGCGAAATGCGATACTTGGTGTGAATTGCAGAATCCCGTGAACCATCGAGTCTTTGAACGCAAGTTGCGCCCTAAGCCTTTAGGCCGAGGGCACGTCTGCCTGGGTGTCACGCATCGTTG--CCCCC-A--AACCC-AA--TCCCC-A-TAGC-GGGAGCGGG-CCTTGAC--GGGGGCGAACATTGGCCTCCCGTGAGA--CC--------C-TT--------------CTCGCGGTTGGCCT--AAATACGAG-CCGTCGGCAGC---GGAC-GCCGCGG--CGCTCGGTGGTGG--AATATC--A----TTTTTCTACGAT-CCTCCGTC--GCGCGTGCGCCGCC------TCTCCCAGGCT----C-TCGACCCTTCA-GCGTCTTCTT-----A---TC-A-GGACGCACGTAT------CGCGACCCC??????????????????????????????GACTTAATTGGATTGAGCCTTGTTATGGAAACATACTAAGTGATAACTTTCAAATTCAGAGAAACCCTGGAATAAAAAATGGGCAATCCTGAGCCAAATCCCGTTTTATGAAAACAAACAGAACAGGGGTTCATAAAGTGAG-AAAGGGGATAGGTGCAGAGACTCAATGGAAGCTGTTCTAACAAATGGAGTTGACTTCTC--T-TTTTTTTTGT-----------AAAG-----ACAGTAAAATGA--ATCCTTCTATCGAATAGCGAAACTTCATAAAGGATGAAGGTTAAGTC-TATATA------CACTATGGATATGAAATGAAAAAGTATCTCAAAAAG-AACAAC-TAAAATCCGTATTTATTATTTATGTTAAT--------------------AAAAAGCAAAAG----AATTGTTGTGAATCGC-----TTCCAAATTGAAGAAAGAATCGAATATTCATTGATCAAATCATTCACTCCATAATCTGGTGGATCGTTTCTTTTGAAGAACTGATT-AATCGGACGAGAATAAAGATAGAGTCCCGTTCTACATGTCAATATCAATACCGGCAACAATGAAATTTATAGTAAGAGGAAAATCCGTCGACTTTAGAAATCGTGAGG
	Paullinia_dasystachya			?010?1??1?1?0010001011110001???????AACAAGGTTTCCGTAGGTGAACCTGCGGAAGGATCATTGTCGAAACCTG-CCCAGCAGAA-CGA-CCCGCGAACTAG-TTTCATG--CT---G-C-GGGGTTCCACGCCGGC-TCCC----GTCGCGT-GGCTCCC-C-AT---C-GCCGCCCGGGAGGGGGACACGAG----CTCCCTC--GAGGGCG---G-TC-TAAC-AACAAA---CCCCGGCGCGGACTGCGCCAAGG--AAATCTAAAC---GGGAGAGCGTGCTTCCGCCG-CCCCGGCAACGGTGCGCG----TGCCGGAAGC-GCTGC--CTTCTTCTAG-----TATCC-ATAACGACTCTCGGCAACGGATATCTCGGCTCTCGCATCGATGAAGAACGTAGCGAAATGCGATACTTGGTGTGAATTGCAGAATCCCGTGAACCATCGAGTCTTTGAACGCAAGTTGCGCCCCAAGCCTTTAGGCCGAGGGCACGTCTGCCTGGGTGTCACGCATCGTTGCCCCCAC-A--AACCC-GT--TCCCC-A-TAGC-TGGCGCGGG-CTTTGGC--GGGGGCGGACATTGGCCTCCCGTGCGA--TC--------C-TT--------------CTCGCGGTTGGCCC--AAATACGAG-CCTGCGGCAGC---GGAC-GCCGCGA--CGGTCGGTGGCGG--AACATCA------TATTCCTTCGAT-CCCCCGTC--GCGCGTGCGCTGCC------TCTCTCGGGCT----C-CCGACCCTTTC-GCGTCCCGCT---------ATCG-GGACGCACGCAT------CGCGACCCCAG???????????????????????????????????????????????????????????????????????????????????????????????????????????????????????????????????????????????????????????????????????????????????????????????????????????????????????????????????????????????????????????????????????????????????????????????????????????????????????????????????????????????????????????????????????????????????????????????????????????????????????????????????????????????????????????????????????????????????????????????????????????????????????????????????????????????????????????????????????????????????????????????????????????????????????????????????????????????????????????????????????????????????????
	Paullinia_elegans				???????????????????????????1????????????????????????TGAACCTGCGGAAGGATCATTGTCGAAACCTG-CCCAGCAGAA-CGA-CCCGCGAACTAG-TTTCATG--CC---T-C-GGGGTTCCACGTCGGC-TTCC----GTCTCGT-GGCTCCC-C-AC---C-GCCGCCCGAGAGGGGG-CACACG----CTCCCTC--GAGGACG---G-TC-TAAC-AACAAA---CCCCGGCGCGGACTGCGCCAAGG--AAATCTAAAC---GGGAGAGCGCGCTTCCGCCG-CCCCGGGAACGGTGCGCG----TGTCGGGAGC-GCTGC--CTTCTTATAT-----TATCC-ATAACGACTCTCGGCAACGGATATCTCGGCTCTCGCATCGATGAAAAACGTAGCGAAATGCGATACTTGGTGTGAATTGCAAAATCCCGTGAACCATCGAGTCTTTGAACGCAAGTTGCGCCCCAAGCCTTTAGGCCGAGGGCACGTCTGCCTGGGTGTCACGCATCGTTGCCCCCCCAA--AACCC-AA--TCCCC-ACCAGG-TGGGGGGGG-CTTTTTC--GGGGGGGGAAATTGGCC???????????????????????????????????????????????????????????????????????????????????????????????????????????????????????????????????????????????????????????????????????????????????????????????????????????????????????????????????????????????????????????????????????????????????GACTTAATTGGATTGAGCCTTGTTATGGAAACATACTAAGTGATAACTTTCAAATTCAGAGAAACCCTGGAATAAAAAATGGGCAATCCTGAGCCAAATCCCGTTTTATGAAAACAAACAGAACAGGGGTTCATAAAGTGAG-AAAGGGGATAGGTGCAGAGACTCAATGGAAGCTGTTCTAACAAATGGAGTTGACTTCTC----TTTTTTTTGT-----------AAAG-----ACAGTAAAATGA--ATCCTTCTATCGAATAGCGAAACTTCATAAAGGATGAAGGTTAAGTC-TATATA------CACTATGGATATGAAATGAAAAAGTATCTCAAAAAG-AACAAC-TAAAATCCGTATTTATTATTTATGTTAAT--------------------AAAAAGCAAAAG----AATTGTTGTGAATCGC-----TTCCAAATTGAAGAAAGAATCGAATATTCATTGATCAAATCATTCACTCCATAATCTGGTAGATCGTTTCTTTTGAAGAACTGATT-AATCGGACGAGAATAAAGATAGAGTCCCGTTCTACATGTCAATATCAATACCGGCAACAATGAAATTTATAGTAAGAGGAAAATCCGTCGACTTTAGAAATCGTGAGG
	Paullinia_elongata_1			???????????????????????????1???????AACAAGGTTTCCGTAGGTGAACCTGCGGAAGGATCATTGTCGAAACCTG-CCCAGCAGAA-CGA-CCCGCGAACTAG-TTTCATA--CT---G-C-GGGGTTCCACGTCGGC-TTCC----GTCGCGT-GGCTCCC-C-AT---C-GCCGCCCGAGGGGGGG-CACATG----CTCCCTC--GAGGACG---G-TC-CAAC-AACCAA---CCCCGGCGCGGACCGCGCCAAGG--AAATCTAAAC---GGGAGAGCGCGCTTCCGCCG-TCCCGGGAACGGTGCGCG----TGTCGGAAGC-GCTGC--CTTCTTCTAT-----TATCC-AGAACGACTCTCGGCAACGGATATCTCGGCTCTCGCATCGATGAAGAACGTAGCGAAATGCGATACTTGGTGTGAATTGCAGAATCCCGTGAACCATCGAGTCTTTGAACGCAAGTTGCGCCCCAAGCCTTTAGGCCGAGGGCACGCCTGCCTGGGTGTCACGCATCGTTGCCCCCCA-A--AACCC-AA--TCCCC-A-CAGC-GGGCGCGGG-CTTTGAC-?GGGGGCGGACACTGGCCTCCCGTGAGA---C-------CC-TC--------------CTCGCGGTTGGCCC--AAATGCGAG-CCGTCGGCAGC---GGAC-GCCGCGA--CGTTCGGTGGTGG--AATATC--A---TTATTCTTTCGAT-CCCCCGTC--GCGCGTGCGCCGCC------CATCGTAGGCT-CC-C--CGACCCTTCG-GCGTCTTCTC-TTC-G---GC-A-GGACGCACGCAC------CGCGACCCCAG???????????????????????????????????????????????????????????????????????????????????????????????????????????????????????????????????????????????????????????????????????????????????????????????????????????????????????????????????????????????????????????????????????????????????????????????????????????????????????????????????????????????????????????????????????????????????????????????????????????????????????????????????????????????????????????????????????????????????????????????????????????????????????????????????????????????????????????????????????????????????????????????????????????????????????????????????????????????????????????????????????????????????????
	Paullinia_elongata_2			???????????????????????????1???????????????????????????????????????????????????????????????????????????????????????????????????????????????????????????????????????????????????????????????????????????????????????????????????????????????????????????????????????????????????????????????????????????????????????????????????????????????????????????????????????????????????????????????????????????????????????????????????????????????????????????????????????????????????????????????????????????????????????????????????????????????????????????????????????????????????????????????????????G-CTTTGAC-TGGGGGCGGACACTGGCCTCCCGTGAGA--CC--------C-TC--------------CTCGCGGTTGGCCC--AAATGCGAG-CCGTCGGCAGC---GGAC-GCCGCGA--CGTTCGGTGGTGG--AATATCAT-----TATTCTTTCGAT-CCCCCGTC--GCGCGTGCGCCGCC------CATCGTAGGCTCCC----CGACCCTTCG-GCGTCTTCTC-----TTCGGC-A-GGACGCACGC------ACCGCGACCCCAG???????????????????????????????????????????????????????????????????????????????????????????????????????????????????????????????????????????????????????????????????????????????????????????????????????????????????????????????????????????????????????????????????????????????????????????????????????????????????????????????????????????????????????????????????????????????????????????????????????????????????????????????????????????????????????????????????????????????????????????????????????????????????????????????????????????????????????????????????????????????????????????????????????????????????????????????????????????????????????????????????????????????????????
	Paullinia_eriocarpa				???????????????????????????1??????????????????????????????????????????????????????????????????????????????????????????????????????????????????????????????????????????????????????????????????????????????????????????????????????????????????????????????????????????????????????????????????????????????????????????????????????????????????????????????????????????????TCC-ATAACGACTCTCGGCAACGGATATCTCGGCTCTCGCATCGATGAAGAACGTAGCGAAATGCGATACTTGGTGTGAATTGCAGAATCCCGTGAACCATCGAGTCTTTGAACGCAAGTTGCGCCCCAAGCCTTTAGGCCGAGGGCACGTCTGCCTGGGTGTCACGCATCGCTGCCCCCCC-A--AGCCC-AA--TCCCC-A-CAGC-TGGTGCGGG-CTCTTGC--GGGGGCGAAAATTGGCCTCCCGTGCGA--CC--------C-TT--------------CTCGCGGTTGGCCC--AAATACGAG-CCGTCGGCAGC---GTAC-GCCGCGA--CGTTCGGTGGTGG--AATAT???A----T--TCTTTCGAA-CCCTCGCC--GCGCGCGCGTTGCC------TCCCACGGGCT----C-CCGACCCTCTA-GCGTCCC?TC-----ATCGAC-G-GGACGCACGCAT------CGCGACCCCAG???????????????????????????????????????????????????????????????????????????????????????????????????????????????????????????????????????????????????????????????????????????????????????????????????????????????????????????????????????????????????????????????????????????????????????????????????????????????????????????????????????????????????????????????????????????????????????????????????????????????????????????????????????????????????????????????????????????????????????????????????????????????????????????????????????????????????????????????????????????????????????????????????????????????????????????????????????????????????????????????????????????????????????
	Paullinia_exalata				?010?1??1?1?0100001011101001??????????????????????????????????????????????????????????????????????????????????????????????????????????????????????????????????????????????????????????CCGCCCGAGAGGGGG-CACACG----CTCCCTC--GAGGACG---G-TC-TAAC-AACAAA---CCCCGGCGCGGACTGCGCCAAGG--AAATCTAAAC---GGGAGAGCGCGCTTCCGCCG-CCCCGGGAACGGTGCGCG----TGTCGGAAGG-GCTGC--CTTCTTCTAT-----TATCC-ATAACGACTCTCGGCAACGGATATCTCGGCTCTCGCATCGATGAAGAACGTAGCGAAATGCGATACTTGGTGTGAATTGCAGAATCCCGTGAACCATCGAGTCTTTGAACGCAAGTTGCGCCCCAAGCCTTTAGGCCGAGGGCACGTCTGCCTGGGTGTCACGCATCG?TGCCCCCCCAA--AACCC-AA--TCCCC-A-CAGC-TGGTGCGGG-C?TTTTC--GGGGGCGGAAATTGGCCTCCCGTGCGA--CC--------C-TC--------------CTCGCGGTTGGCCC--AAATACGAG-TCATCGGCGGC---GGAC-GCCGCGA--CGTTCGGTGGTGG--AATGTCGTA----T--TCTTTCGAA-CCCTCGTC--GCGCGCGCGCTGCC------TCTCACAGGCT----C-CCGACCCTTTA-GCGTCCTCCT-----ATCGAT-G-AG?CGCACGCAT------CGCGACCCCAG???????????????????????????????????????????????????????????????????????????????????????????????????????????????????????????????????????????????????????????????????????????????????????????????????????????????????????????????????????????????????????????????????????????????????????????????????????????????????????????????????????????????????????????????????????????????????????????????????????????????????????????????????????????????????????????????????????????????????????????????????????????????????????????????????????????????????????????????????????????????????????????????????????????????????????????????????????????????????????????????????????????????????????
	Paullinia_faginea				???????????????????????????1???????AACAAGGTTTCCGTAGGTGAACCTGCGGAAGGATCATTGTCGAAACCTG-CCCAGCAGAA-CGA-CCCGCGAACTAG-TTTCATA--CT---G-C-GGGGTTCCACGTCGGC-TTCC----GTCGCGT-GGCTCCC-C-AT---C-GCCGCCCGAGGGGGGG-CACATG----CTCCCTC--GAGGACG---G-TC-CAAC-AACCAA---CCCCGGCGCGGA?CGCGCCAAGG--AAATCTAAAC---GGGAGAGCGCGCTTCCGCCG-?CCCGGGAACGGTGCGCG----TGTCGGAAGC-GCTGC--CTTCTTCTAT-----TATCC-AGAACGACTCTCGGCAACGGATATCTCGGCTCTCGCATCGATGAAGAACGTAGCGAAATGCGATACTTGGTGTGAATTGCAGAATCCCGTGAACCATCGAGTCTTTGAACGCAAGTTGCGCCCCAAGCCTTTAGGCCGAGGGCACGCCTGCCTGGGTGTCACGCATCGTTGCCCCCCA-A--AACCC-AA--TCCCC-A-CAGC-GGGCGCGGG-CTTTGAC-GGGGGGCGGACACTGGCCTCCCGTGAGA---C-------CC-TC--------------CTCGCGGTTGGCCC--AAATGCGAG-CCGTCGGCAGC---GGAC-GCCGCGA--CGTTCGGTGGTGG--AATATC--A---TTATTCTTTCGAT-CCCCCGTC--GCGCGTGCGCCGCC------CATCGTAGGCT-CC-C--CGACCCTTCG-GCGTCTTCTC-TTC-G---GC-A-GGACGCACGCAC------CGCGACCCCAG???????????????????????????????????????????????????????????????????????????????????????????????????????????????????????????????????????????????????????????????????????????????????????????????????????????????????????????????????????????????????????????????????????????????????????????????????????????????????????????????????????????????????????????????????????????????????????????????????????????????????????????????????????????????????????????????????????????????????????????????????????????????????????????????????????????????????????????????????????????????????????????????????????????????????????????????????????????????????????????????????????????????????????
	Paullinia_fibrigera_1			?010?1??1?1?0010001011101001????????ACAAGGTTTCCGTAGGTGAACCTGCGGAAGGATCATTGTCGAAACCTG-CCCAGCAGAG-CGA-CCCGCGAACCCG-TTCCATA--CC---G-C-GGGGCTCCACGTCGGC-CCAC----GCCGCGT-GGCTCCC-C-AT---C-GCCGCCCGAGAGGGGC-CGCGTG----CTGCCTC--GAGGACG---G-TC-TAAC-AACGAA---CCCCGGCGCGGACCGCGCCAAGGAAAAATATAAAC---TGGAGAGCGCGCCTCCGCCG-CCCCGGGAACGGTGCGCG----TGCCGGAAGC-GCCGC--CTTCTTCTAT-----TATCC-ATAACGACTCTCGGCAACGGATATCTCGGCTCTCGCATCGATGAAGAACGTAGCGAAATGCGATACTTGGTGTGAATTGCAGAATCCCGTGAACCATCGAGTCTTTGAACGCAAGTTGCGCCCCAAGCCTTCTGGCCGAGGGCACGTCTGCCTGGGTGTCACGCATCGTTGCCCCCCC-A--AACCC-AA--TCCCC-A-CGGA-GGGTGCGGG-CGTCGGC--GGGGGCAGACATTGGCCTCCCGTGAGA---C-------CC-TC--------------CTCGCGGTTGGCCC--AAATACGAG-CCGTCGGCAGC---GGAC-GCCGCGA--CGTTCGGTGGTGG--AAAATCGAA----CGACCCTTCGAT-CCCCCGTC--GCGCGTGCGCCGCC------TGTCCCAGGCT--C-C--CGACCCGTCA-GCGTCCGCTC-ATC-A---GC-A-GGACGCACGCAC------CGCGACCCCAG???????????????????????????????????????????????????????????????????????????????????????????????????????????????????????????????????????????????????????????????????????????????????????????????????????????????????????????????????????????????????????????????????????????????????????????????????????????????????????????????????????????????????????????????????????????????????????????????????????????????????????????????????????????????????????????????????????????????????????????????????????????????????????????????????????????????????????????????????????????????????????????????????????????????????????????????????????????????????????????????????????????????????????
	Paullinia_fibrigera_2			?010?1??1?1?0010001011101001??????????????????????????????????????????????????????????????????????????????????????????????????????????????????????????????????????????????????????????????????????????????????????????????????????????????????????????????????????????????????????????????????????????????????????????????????????????????????????????????????????????????????????????????????????????????????????????????????????????????????????????????????????????????????????????????????????????????????????????????????????????????????????????????????????????CCC-AA--TCCCC-A-CGGA-GGGTGCGGG-CGT?GGC--GGGGGCAGACATTGGCCTCCCGTGAGA--CC--------C-TC--------------CTCGCGGTTGGCCC--AAATACGAG-CCGTCGGCAGC---GGAC-GCCGCGA--CGTTCGGTGGTGG--AAAATCGAA----CGACCCTTCGAT-CCCCCGTC--GCGCGTGCGCCGCC------TGTCCCAGGCT----C-CCGACCCGTCA-GCGTCCGCTC-----ATCAGC-A-GGACGCACGCAC------CGCGACCCCA????????????????????????????????????????????????????????????????????????????????????????????????????????????????????????????????????????????????????????????????????????????????????????????????????????????????????????????????????????????????????????????????????????????????????????????????????????????????????????????????????????????????????????????????????????????????????????????????????????????????????????????????????????????????????????????????????????????????????????????????????????????????????????????????????????????????????????????????????????????????????????????????????????????????????????????????????????????????????????????????????????????????????????
	Paullinia_fimbriata				?010?1??1?1?0100001011110001???????????????????????????????????????????????????????????????????????????????????????????????????????????????????????????????????????????????????????????????????????????????????????????????????????????????????????????????????????????????????????????????????????????????????????????????????????????????????????????????????????????????????????????????????????????????????????????????????????????????????????????????????????????????????????????????????????????????????????????????????????????????????????????????CCCCCCA--AACCC-AA--TCCCC-A-CAGC-GGGTGCGGG-CCTTGAC--GGGGGCGGACATTGGCCTCCCGTGAGA--CC--------C-TT--------------CTCGCGGTTGGCCT--AAATACGAG-CCGTCGGCAGC---GGAC-GTCGCGG--CGCTCGGTGGTGG--AATATCA------TTTTCCTACGAT-CCCCCGTC--GCGCGTGCGCCGCC------TCTCCCAGGCT----C-TCGACCCTCCA-GCGTCTTCTT---------ATCG-GGACGCACGCAT------CGCGACCCCA????????????????????????????????????????????????????????????????????????????????????????????????????????????????????????????????????????????????????????????????????????????????????????????????????????????????????????????????????????????????????????????????????????????????????????????????????????????????????????????????????????????????????????????????????????????????????????????????????????????????????????????????????????????????????????????????????????????????????????????????????????????????????????????????????????????????????????????????????????????????????????????????????????????????????????????????????????????????????????????????????????????????????????
	Paullinia_fruticosa				???????????????????????????1???????AACAAGGTTTCCGTAGGTGAACCTGCGGAAGGATCATTGTCGAAACCTG-CCTAGCAGAA-CGA-CCCGCGAACTAG-TTTCATG--CT---G-C-GGGGTTCCACGTCGGC-TTCC----GTCGCGT-GGCTCCC-C-AT---C-GCCGCCCGGGAGGGGG-CACCAG----CTCCCTC--GAGGGCG---G-T?-TAAC-AACAAA---CCCCGGCGCGGACTGCGCCAAGG--AAATCTAAAT---GGGAGAGCGTGCTTCCGCCG-CCCCGGCAACGGTGCGCG----TGTCGGGAGC-GCTGC--CTTCTTCTAG-----TATCC-ATAACGACTCTCGGCAACGGATATCTCGGCTCTCGCATCGATGAAGAACGTAGCGAAATGCGATACTTGGTGTGAATTGCAGAATCCCGTGAACCATCGAGTCTTTGAACGCAAGTTGCGCCCCAAGCCTTTAGGCCGAGGGCACGTCTGCCTGGGTGTCACGCATCGTTGCCCCCAC-A--AACCC-GT--TCCCC-A-TAGC-TGGTGCGGG-CTTTGAC--GGGGGCGGACATTGGCCTCCCGTGCGA--TC--------C-?T--------------CTCGCGGTTGGCCC--AAATACGAG-CCGGCGGCAGC---GGAC-GCCGCGA--CGGTCGGTGGCGG--AATATC--A----TATTCTTTCGAT-CCCCCGTC--GCGCGTGCGTTGCC------TCTCTTAGGCC----CC-CGACCCTTTC-GCGTCCTGCT-ATA--------G-GGACGCACGCAT------CGCGACCCCAG???????????????????????????????????????????????????????????????????????????????????????????????????????????????????????????????????????????????????????????????????????????????????????????????????????????????????????????????????????????????????????????????????????????????????????????????????????????????????????????????????????????????????????????????????????????????????????????????????????????????????????????????????????????????????????????????????????????????????????????????????????????????????????????????????????????????????????????????????????????????????????????????????????????????????????????????????????????????????????????????????????????????????????
	Paullinia_fuscescens			???????????????????????????1???????????????????????????????????????????????????????????????????????????????????????????????????????????????????????????????????????????????????????????????????????????????????????????????????????????????????????????????????????????????????????????????????????????????????????????????????????????????????????????????????????????????????????????????????????????????????????????????????????????????????????????????????????????????????????????????????????????????????????????????????????????????????????????????CCCCCCA--ATCCC-AA--TCCCC-G-CTGC-GGGAGCGGG-CGTCGGC--GGGGGCGGACGTTGGCCTCCCGTGAGA--CC--------C-TC--------------CTCGCGGTTGGCCC--AAATACGAG-CCGTCGGCAGC---GTAC-GCCGCGA--CGTTCGGTGGTGG--AAAGTCGGA----CGATCCTTCGAT-CCCCCGTC--GCGCGTGCGCCGCC------CGTCCCGGGCT----C-CCGACCCTTCG-GCGTCTTCCC-----ATCGGC-G-GGACGCACGCAC------CGCGACCCCA????????????????????????????????????????????????????????????????????????????????????????????????????????????????????????????????????????????????????????????????????????????????????????????????????????????????????????????????????????????????????????????????????????????????????????????????????????????????????????????????????????????????????????????????????????????????????????????????????????????????????????????????????????????????????????????????????????????????????????????????????????????????????????????????????????????????????????????????????????????????????????????????????????????????????????????????????????????????????????????????????????????????????????
	Paullinia_fuscescens_2			???????????????????????????1???????AACAAGGTTTCCGTAGGTGAACCTGCGGAAGGATCATTGTCGAAACCTG-CCCGGCAGAA-CGA-CCCGCGAACTCG-TTTCACA--TC-----C-GGGGTTCCGCGTCGGC-CCAC----GTCGCGT-GGCTCCC-C-AT---C-GCCGCCCGGGAGGGGC-CGCGTG----CTCCCCC--GAGGACG---G-CC-TAAC-AACGAA--CCCCCGGCGCGGACCGCGCCAAGG-AAAATACGAAC---TGGAGAGCGCGCTTCCGCCG-CCCCGGGAACGGTGCGCG----CGCCGG??G?-GACGC--CTTCTTCCGT-----CATCC-ATAACGACTCTCGGCAACGGATATCTCGGCTCTCGCATCGATGAAGAACGTAGCGAAATGCGATACTTGGTGTGAATTGCAGAATCCCGCGAACCATCGAGTCTTTGAACGCAAGTTGCGCCCCAAGCCTTTAGGCCGAGGGCACGTCTGCCTGGGTGTCACGCACCGCTGCCCCCCC-A--ATCCC-AA--TCCCC-G-CTGC-GGGAGCGGG-C?TCGGC--GGGGGCGGACATTGGCCTCCCGTGAGA---C-------CC-TC--------------CTCGCGGTTGGCCC--AAATACGAG-CCGTCGGCAGC---GTAC-GCCGCGA--CGTTCGGTGGTGG--AAAGTCGGA----CGATCCTTCGAT-CCCCCGTC--GCGCGTGCTCCGCC------CGTCCCGAGCT--C-C--CGACCCTTCG-GCGTCTTCCC-ATC-G---GC-G-GGACGCACGCAC------CGCGACCCCA????????????????????????????????????????????????????????????????????????????????????????????????????????????????????????????????????????????????????????????????????????????????????????????????????????????????????????????????????????????????????????????????????????????????????????????????????????????????????????????????????????????????????????????????????????????????????????????????????????????????????????????????????????????????????????????????????????????????????????????????????????????????????????????????????????????????????????????????????????????????????????????????????????????????????????????????????????????????????????????????????????????????????????
	Paullinia_glomerulosa			???????????????????????????1???????AACAAGGTTTCCGTAGGTGAACCTGCGGAAGGATCATTGTCGAAACCTG-CCCAGCAGAA-CGA-CCCGCGAACTAG-TTTCATG--CT---G-C-GGGGTTTCACGTCGGC-TTCC----GTCGCGT-GGCTCCC-C-AT---C-GCCGCCTGGGAGGGAG-CACGAT----CTCCCTC--GAGGGC?---?-??-TAAC-AACAAA---CCCCGGCGCGGG?TGCGCCAAGG--AAATCTAAAC---GGGAGAGCGTGCTTCCGCCG-CCCCGGCAACGGTGCGCG----TGTCGGAAGC-GCTGC--CTTCTTCTAG-----TATCC-ATAACGACTCTCGGCAACGGATATCTCGGCTCTCGCATCGATGAAGAACGTAGCGAAATGCGATACTTGGTGTGAATTGCAGAATCCCGTGAACCATCGAGTCTTTGAACGCAAGTTGCGCCCCAAGCCTTTAGGCCGAGGGCACGTCTGCCTGGGTGTCACGCATCGTTGCCCCCAC-A--AACCC-GT--TCCCC-A-TAGC-TGGCGCGGG-CTTTGAC--GGGGGCGGACATTGGCCTCCCGTGCGA--TC--------C-TT--------------CTCGCGGTTGGCCC--AAATACGAG-CCGGCGGCAGC---GGAC-GCCGCGA--CGGTCGGTGGCGG--AATATC--A----TATTCTTTCGAT-CCCCCGTC--GCGCGTGCGTTGCC------TCTCTTAGGCT----CC-CGACCCTTTC-GCGTCCTGCC-AAC--------G-GGACGCACGCAT------CGCGACCCC?????????????????????????????????????????????????????????????????????????????????????????????????????????????????????????????????????????????????????????????????????????????????????????????????????????????????????????????????????????????????????????????????????????????????????????????????????????????????????????????????????????????????????????????????????????????????????????????????????????????????????????????????????????????????????????????????????????????????????????????????????????????????????????????????????????????????????????????????????????????????????????????????????????????????????????????????????????????????????????????????????????????????????????
	Paullinia_hystrix_1				???????????????????????????1???????AACAAGGTTTCCGTAGGTGAACCTGCGGAAGGATCATTGTCGAAACCTG-CCCAGCAGAG-CGA-CCCGCGAACCCG-TTTCATA--CC---G-C-GGGGTTCCACGTCGGC-CCAC----GCCGCGT-GGCTCCC-C-GT---C-GCCGCCCGAGAGGGGC-CACGCG----CTCCCTC--GAGGACG---G-TC-TAAC-AACGAA---CCCCGGCGCGGA?TGCGCCAAGGAAAAAT?T?AGC---TGGAGAGCGCGCTTTCGCCG-CCCCGGGAACGGTGCGCG----TGCCGGAA??-GTCGC--CTCCGTCTATTA---TATCC-ATAACGACTCTCGGCAACGGATATCTCGGCTCTCGCATCGATGAAGAACGTAGCGAAATGCGATACTTGGTGTGAATTGCAGAATCCCGTGAACCATCGAGTCTTTGAACGCAAGTTGCGCCCGAAGCCTTTAGGCCGAGGGCACGTCTGCCTGGGTGTCACGCATCGCTG-CCCCCC-A--AGCCC-AA--TCCCC-A-CGGC-GGGTGCGGG-CGTCGAC--GGGGGCGGACATTGGCCTCCCGTGAGA---C-------CC-TC--------------ATCGCGGTTGGCCC--AAATACGAG-TCATCGGCAGC---GGAC-GCCGCGA--CGTTCGGTGGTGG--AAAATCGAA----CGATCCTTCGAT-CCCCCGTC--GCGCGCGCGCCGCC------CGTCCCAGGCT--C-C--CGGCCCTTCG-GCGTCCTCTT-ATC-A---GC-A-GGACGCACGCGC------CGCGACCCCAG???????????????????????????????????????????????????????????????????????????????????????????????????????????????????????????????????????????????????????????????????????????????????????????????????????????????????????????????????????????????????????????????????????????????????????????????????????????????????????????????????????????????????????????????????????????????????????????????????????????????????????????????????????????????????????????????????????????????????????????????????????????????????????????????????????????????????????????????????????????????????????????????????????????????????????????????????????????????????????????????????????????????????????
	Paullinia_hystrix_2				???????????????????????????1???????AACAAGGTTTCCGTAGGTGAACCTGCGGAAGGATCATTGTCGAAACCTG-CCCAGCAGAG-CGA-CCCGCGAACCCG-TTTCATA--CC---G-C-GGGG?TCCACGTCGGC-CCAC----GCCGCGT-GGCTCCC-C-GT---C-GCCGCCCGAGAGGGGC-CACGCG----CTCCCTC--GAGGACG---G-TC-TAAC-AACGAA---CCCCGGCGCGGA?TGCGCCAAGGAAAAAT?TGAGC---TGGAGAGCGCG??T?CGCCG-CCCCGGGAACGGTGCGCG----TGCCGGAAGC-GTCGC--CTCCGTCTATTA---TATCC-ATAACGACTCTCGGCAACGGATATCTCGGCTCTCGCATCGATGAAGAACGTAGCGAAATGCGATACTTGGTGTGAATTGCAGAATCCCGTGAACCATCGAGTCTTTGAACGCAAGTTGCGCCCGAAGCCTTTAGGCCGAGGGCACGTCTGCCTGGGTGTCACGCATCGCTG-CCCCCC-A--AGCCC-AA--TCCCC-A-CGGC-GGGTGCGGG-CGTCGAC--GGGGGCGGACATTGGCCTCCCGTGAGA---C-------CC-TC--------------ATCGCGGTTGGCCC--AAATACGAG-TCATCGGCAGC---GGAC-GCCGCGA--CGTTCGGTGGTGG--AAAATCGAA----CGATCCTTCGAT-CCCCCGTC--GCGCGCGCGCCGCC------CGTCCCAGGCT--C-C--CGGCCCTTCG-GCGTCCTCTT-ATC-A---GC-A-GGACGCACGCGC------CGCGACCCCAG???????????????????????????????????????????????????????????????????????????????????????????????????????????????????????????????????????????????????????????????????????????????????????????????????????????????????????????????????????????????????????????????????????????????????????????????????????????????????????????????????????????????????????????????????????????????????????????????????????????????????????????????????????????????????????????????????????????????????????????????????????????????????????????????????????????????????????????????????????????????????????????????????????????????????????????????????????????????????????????????????????????????????????
	Paullinia_hystrix_3				???????????????????????????1???????AACAAGGTTTCCGTAGGTGAACCTGCGGAAGGATCATTGTCGAAACCTG-CCCAGCAGAG-CGA-CCCGCGAACCCG-TTTCATA--CC---G-C-GGGGTT?CACGTCGGC-CCAC----GCCGCGT-GG?TCCC-C-GT---C-GCCGCCCGAGAGGGGC-CACGCG----CTCCCTC--GAGGACG---G-TC-TAAC-AACGAA---CCCCGGCGCGGA?TGCGCCAAGGAAAAAT?T?AGC---TGGAGAGCGCGCTTTCGCCG-CCCCGGGAACGGTGCGCG----TGCCGGAAAC-GTCGC--CTCCGTCTATTA---TATCC-ATAACGACTCTCGGCAACGGATATCTCGGCTCTCGCATCGATGAAGAACGTAGCGAAATGCGATACTTGGTGTGAATTGCAGAATCCCGTGAACCATCGAGTCTTTGAACGCAAGTTGCGCCCGAAGCCTTTAGGCCGAGGGCACGTCTGCCTGGGTGTCACGCATCGCTG-CCCCCC-A--AGCCC-AA--TCCCC-A-CGGC-GGGTGCGGG-CGTCGAC--GGGGGCGGACATTGGCCTCCCGTGAGA---C-------CC-TC--------------ATCGCGGTTGGCCC--AAATACGAG-TCATCGGCAGC---GGAC-GCCGCGA--CGTTCGGTGGTGG--AAAATCGAA----CGATCCTTCGAT-CCCCCGTC--GCGCGCGCGCCGCC------CGTCCCAGGCT--C-C--CGGCCCTTCG-GCGTCCTCTT-ATC-A---GC-A-GGACGCACGCGC------CGCGACCCCAG???????????????????????????????????????????????????????????????????????????????????????????????????????????????????????????????????????????????????????????????????????????????????????????????????????????????????????????????????????????????????????????????????????????????????????????????????????????????????????????????????????????????????????????????????????????????????????????????????????????????????????????????????????????????????????????????????????????????????????????????????????????????????????????????????????????????????????????????????????????????????????????????????????????????????????????????????????????????????????????????????????????????????????
	Paullinia_hystrix_4				???????????????????????????1????????ACAAGGTTTCCGTAGGTGAACCTGCGGAAGGATCATTGTCGAAACCTG-CCCAGCAGAG-CGA-CCCGCGAACCCG-TTTCATA--CC---G-C-GGGGTT?CACGTCGGC-CCAC----GCCGCGT-GGCTCCC-C-GT---C-GCCGCCCGAGAGGGGC-C?CGCG----CTCCCTC--GAGGACG---G-TC-TAAC-AACGAA---CCCCGGCGCGGA?TGCGCCAAGGAAAAATTTAAGC---TGGAGAGCGCGCTTTCGCCG-CCCCGGGAACGGTGCGCG----TGCCGGAAAC-GTCGC--CTCCGTCTATTA---TATCC-ATAACGACTCTCGGCAACGGATATCTCGGCTCTCGCATCGATGAAGAACGTAGCGAAATGCGATACTTGGTGTGAATTGCAGAATCCCGTGAACCAT?GAGTCTTTGAACGCAAGTTGCGCCCGAAGCCTTTAGGCCGAGGGCACGTCTGCCTGGGTGTCACGCATCGCTG-CCCCCC-A--AGCCC-AA--TCCCC-A-CGGC-GGGTGCGGG-CGTCGAC--GGGGGCGGACATTGGCCTCCCGTGAGA---C-------CC-TC--------------ATCGCGGTTGGCCC--AAATACGAG-TCATCGGCAGC---GGAC-GCCGCGA--CGTTCGGTGGTGG--AAAATCGAA----CGATCCTTCGAT-CCCCCGTC--GCGCGCGCGCCGCC------CGTCCCAGGCT--C-C--CGGCCCTTCG-GC?TCCTCTT-ATC-A---GC-A-GGACGCACGCGC------CGCGACCCCAG???????????????????????????????????????????????????????????????????????????????????????????????????????????????????????????????????????????????????????????????????????????????????????????????????????????????????????????????????????????????????????????????????????????????????????????????????????????????????????????????????????????????????????????????????????????????????????????????????????????????????????????????????????????????????????????????????????????????????????????????????????????????????????????????????????????????????????????????????????????????????????????????????????????????????????????????????????????????????????????????????????????????????????
	Paullinia_hystrix_5				???????????????????????????1AAGTCGTAACAAGGTTTCCGTAGGTGAACCTGCGGAAGGATCATTGTCGAAACCTG-CCCAGCAGAG-CGA-CCCGCGAACCCG-TTTCATA--CC---G-C-GGGGCTCCACGTCGGC-CCAC----GCCGCGT-GGCTCCC-C-GT---C-GCCGCCCGAGAGGGGC-CACGCG----CTCCCTC--GAGGACG---G-TC-TAAC-AACGAA---CCCCGGCGCGGACTGCGCCAAGGAAAAATCTGAGC---TGGAGAGCGCGCTTCCGCCG-CCCCGGGAACGGTGCGCG----TGCCGGAAGC-GTCGC--CTCCGTCTATTA---TATCC-ATAACGACTCTCGGCAACGGATATCTCGGCTCTCGCATCGATGAAGAACGTAGCGAAATGCGATACTTGGTGTGAATTGCAGAATCCCGTGAACCATCGAGTCTTTGAACGCAAGTTGCGCCCGAAGCCTTTAGGCCGAGGGCACGTCTGCCTGGGTGTCACGCATCGCTG-CCCCCC-A--AGCCC-AA--TCCCC-A-CGGC-GGGTGCGGG-CGTCGAC--GGGGGCGGACATTGGCCTCCCGTGAGA---C-------CC-TC--------------ATCGCGGTTGGCCC--AAATACGAG-TCATCGGCAGC---GGAC-GCCGCGA--CGTTCGGTGGTGG--AAAATCGAA----CGATCCTTCGAT-CCCCCGTC--GCGCGCGCGCCGCC------CGTCCCAGGCT--C-C--CGGCCCTTCG-GCGTCCTCTT-ATC-A---GC-A-GGACGCACGCGC------CGCGACCCC??????????????????????????????GACTTAATTGGATTGAGCCTTGTTAGGGAAACATACTAAGTGATAACTTTCAAATTCAGAGAAACCCTGGAATAAAAAATGGGCAATCCTGAGCCAAATCCCGTTTTATGAAAACAAACAGAACAGGGGTTCATAAAGTGAG-AAAGGGGATAGGTGCAGAGACTCAATGGAAGCTGTTCTAACAAATGGAGTTGACTTCTC----TTTTTTTTGT-----------AAAG-----ACAGTAAAATGA--ATCCTTCTATCGAATAGCGAAACTTCATAAAGGATGAAGGTTAAGTC-TATATA------CACTATGGATATGAAATGAAAAAGTATCTCAAAAAG-AACAAC-TAAAATCCGTATTTATTATTTATGTTAAT--------------------AAAAAGCAAAAG----AATTGTTGTGAATCGC-----TTCCAAATTGAAGAAAGAATCGAATATTCATTGATCAAATCATTCACTCCATAATCTGGTAGATCGTTTCTTTTGAAGAACTGATT-AATCGGACGAGAATAAAGATAGAGTCCCGTTCTACATGTCAATATCAATACCGGCAACAATGAAATTTATAGTAAGAGGAAAATCCGTCGACTTTAGAAATCGTGAGG
	Paullinia_imberbis_1			???????????????????????????1???????????????????????????????????????????????????????????????????????????????????????????????????????????????????????????????????????????????????????????????????????????????????????????????????????????????????????????????????????????????????????????????????????????????????????????????????????????????????????????????????????????????????????????????????????????????????????????????????????????????????????????????????????????????????????????????????????????????????????????????????????????????????????????????CCCCCCA--AACCC-AA--TCCCC-A-CAGC-TGGTGCGGG-?TCTTGC--GGGGGCGGAAATTGGCC?CCCGTGCGA--CC--------C-TT--------------CTCGCGGTTGGCCC--AAATACGAG-TCATCGGC?GC---GGGC-GCCGCGA--CGTTCGGTGGTGG--AATATCG------T?TT?TTTCG?A-CCCTCGTC--GCGCGCGCGTTGCC------TCCCACAGGCT----C-CCGACCCTTTA-GCGTCCTCTT-----ATCGAC-G-AGACGCACGCA?------CGCGACCCCA????????????????????????????????????????????????????????????????????????????????????????????????????????????????????????????????????????????????????????????????????????????????????????????????????????????????????????????????????????????????????????????????????????????????????????????????????????????????????????????????????????????????????????????????????????????????????????????????????????????????????????????????????????????????????????????????????????????????????????????????????????????????????????????????????????????????????????????????????????????????????????????????????????????????????????????????????????????????????????????????????????????????????????
	Paullinia_imberbis_2			???????????????????????????1?????????????????????????????CTGCGGAAGGATCATTGTCGAAACCTG-CCCAGCAGAG-CGA-CCCGCGAACTAG-TTCCATG--CT---G-C-GGGGTTCCACGTCGGC-TTCC----GTCGCGT-GGCTCCC-C-AC---C-GCCGCCCGAGAGGGGG-CACACG----CTCCCTC--GAGGGCG---G-TC-TAAC-AACAAA---CCCCGGCGCGGACTGCGCCAAGG--AAATCCAAAC---GGGAGAGCACGCTTCCGCCG-CCCCGGGAACGGTGCGCG----TGTCGGAAGC-TCCGC--CTTCTTCTAT-----TATCA-ATAACGACTCTCGGCAACGGATATCTCGGCTCTCGCATCGATGAAGAACGTAGCGAAATGCGATACTTGGTGTGAATTGCAGAATCCCGTGAACCATCGAGTCTTTGAACGCAAGTTGCGCCCCAAGCCTTTAGGCCGAGGGCACGTCTGCCTGGGTGTCACGCATCGCTGCCCCCC--A--AACCC-AA--TCCCC-A-CAGC-TGGTGCGGG-CTCTTGC--GGGGGCGGAAATTGGCCTCCCGTGCGA---C-------CC-TT--------------CTCGCGGTTGGCCC--AAATACGAG-TCATCGGCAGC---GGGC-GCCGCGA--CGTTCGGTGGTGG--AATATC--G----TATTCTTTCGTA-CCCTCGTC--GCGCGCGCGTTGCC------TCCCAGAGGCT--C-C--CGACCCTTTA-GCGTCCTCTT-ATC-G---AC-G-AGACGCACGCAT------CGCGACCCC??????????????????????????????GACTTAATTGGATTGAGCCTTGTTATGGAAACATACTAAGTGATAACTTTCAAATTCAGAGAAACCCTGGAATAAAAAATGGGCAATCCTGAGCCAAATCCCGTTTTATGAAAACAAACAGAACAGGGGTTCATAAAGTGAG-AAAGGGGATAGGTGCAGAGACTCAATGGAAGCTGTTCTAACAAATGGAGTTGACTTCTC----TTTTTTTTGT-----------AAAG-----ACAGTAAAATGA--ATCCTTCTATCGAATAGCGAAACTTCATAAAGGATGAAGGTTAAGTC-TATATA------CACTATGGATATGAAATGAAAAAGTATCTCAAAAAG-AACAAC-TAAAATCCGTATTTATTATTTATGTTAAT--------------------AAAAAGCAAAAG----AATTGTTGTGAATCGC-----TTCCAAATTGAAGAAAGAATCGAATATTCATTGATCAAATCATTCACTCCATAATCTGGTAGATCGTTTCTTTTGAAGAACTGATT-AATCGGACGAGAATAAAGATAGAGTCCCGTTCTACATGTCAATATCAATACCGGCAACAATGAAATTTATAGTAAGAGGAAAATCCGTCGACTTTAGAAATCGTGAGG
	Paullinia_ingifolia_1			???????????????????????????1???????AACAAGGTTTCCGTAGGTGAACCTGCGGAAGGATCATTGTCGAGACCTG-CCTAGCAGAA-CGA-CCCGCGAACTAG-TTTCATA--CC---G-T-GGGGTTCCACGCCGGC-TTCC----G?CGCGT-GGCTCCC-C-AT---C-GCCGCCCGCGAGGGGA-CACACG----CTCCCTC--GAGGACG---G-TC-TAAC-AACGAA---CCCCGGCGCGGACCGCGCCAAGG--AAA?CTAAAC---GGGAGAGCGCGCTTCCGCCG-CCCCGGGAACGGTGCGCG----TGTCGGGAGC-GCTGC--CTTCTTCTAT-----TATCC-ACAACGACTCTCGGCAACGGATATCTCGGCTCTCGCATCGATGAAG?ACGTAGCGAAATGCGATACTTGGTGTGAATTGCAGAATCCCGTGAACCATCGAGTCTTTGAACGCAAGTTGCGCCCCAAGCCTTTAGGCCGAGGGCACGTCTGCCTGGGTGTCACGCATCGTCG-CCCCCC-G--AACCC-AA--TCCCC-A-CAGC-GGGTGCGGT-CCTTGAC--GGGGGCGGACATTGGCCTCCCGTGAGG--CC--------C-TC--------------CTCGCGGCTGGCCC--AAATATGAG-CCGTCGGCAGC---GGAC-GCCGCGG--CGCTCGGTGGCGG--AATATC--G----TATTCTTTCGAT-CCCTCGCC--GCGCG?T?GCTGCC------TCACCCGGGCT----C??CGACCCTTCG-GC?TCCTC?T-----A---?C-G-GGACGCTCGAAC------CGCGACCCCA????????????????????????????????????????????????????????????????????????????????????????????????????????????????????????????????????????????????????????????????????????????????????????????????????????????????????????????????????????????????????????????????????????????????????????????????????????????????????????????????????????????????????????????????????????????????????????????????????????????????????????????????????????????????????????????????????????????????????????????????????????????????????????????????????????????????????????????????????????????????????????????????????????????????????????????????????????????????????????????????????????????????????????
	Paullinia_ingifolia_2			???????????????????????????1?????????????????CCGTAGGTGAACCTGCGGAAGGATCATTGTCGAGACCTG-CCTAGCAGAA-CGA-CCCGCGAACTAG-TTTCATA--CT---G-T-GGGGTTCCACGCCGGC-TTCC----GTCGCGT-GGCTCCC-C-AT---C-GCCGCCCGGGAGGGGG-CACACG----CTCCCTC--GAGGACG---G-TC-TAAC-AACGAA---CCCCGGCGCGGACCGCGCCAAGG--AAATCTAAAC---GGGAGAGCGCGCTTCCGCCG-CCCCGGGAACGGTGCGCG----TGTCGGGAGC-GCTGC--CTTCTTCTAT-----TATCC-ATAACGACTCTCGGCAACGGATATCTCGGCTCTCGCATCGATGAAGAACGTAGCGAAATGCGATACTTGGTGTGAATTGCAGAATCCCGTGAACCATCGAGTCTTTGAACGCAAGTTGCGCCCCAAGCCTTTAGGCCGAGGGCACGTCTGCCTGGGTGTCACGCATCGTCG-CCCCCC-A--AACCC-AA--TCCCC-A-CAGC-GGGTGCGGT-CCTTGGC--GGGGGCGGACATTGGCCTCCCGTGAGG--CC--------C-TC--------------CTCGCGGCTGGCCC--AAATATGAG-CCGTCGGCAGC---GGAC-GCCGCGG--CGCTCGGTGGCGG--AATATC--G----TATTCTTTCGAT-CCCTCGCC--GCGCGTGCGCTGCC------TCCCCCGGGCT----C-CCGACCCTTCA-GCGTCCTCTT-----A---TC-G-GGACGCTCGAAC------CGCGACCCCAG???????????????????????????????????????????????????????????????????????????????????????????????????????????????????????????????????????????????????????????????????????????????????????????????????????????????????????????????????????????????????????????????????????????????????????????????????????????????????????????????????????????????????????????????????????????????????????????????????????????????????????????????????????????????????????????????????????????????????????????????????????????????????????????????????????????????????????????????????????????????????????????????????????????????????????????????????????????????????????????????????????????????????????
	Paullinia_ingifolia_3			???????????????????????????1?????????????????????????????????????????????????????????????????????????????????????????????????????????????????????????????????????????????????????????????????????????????????????????????????????????????AA?-AA??AA---CCCCGGCGCGGACCGCGCCAAGG--AAAT?TAAAC---GGGAGAGCGCGCTTCCGCCG-CCCCGGGAACGGTGCGCG----TGTCGGGAGC-GCTGC--CTTCTTCTAT-----TATCC-ACAACGACTCTCGGCAACGGATATCTCGGCTCTCGCATTGA?GAAGAACGTAGCGAAATGCGATACTTGGTGTGAATTGCAGAATCCCGTGAACCATCGAGTCTTTGAACGCAAGTTGCGCCCCAAGCCTTTAGGCCGAGGGCACGTCTGCCTGGGTGTCACGCATCGTCGCCCCCCG----AACCC-AA--TCCCC-A-CGGC-GGGTGCGGT-CCTTGAC--GGGGGCGGACATTGGCCTCCCGTGAGG--CC--------C-TC--------------CTCGCGGCTGGCCC--AAATATGAG-CCGTCGGCAGC---GGAC-GCCGCGG--CGCTCGGTGGCGG--AATATCGTA----T--TCTTTCGAT-CCCTCGCC--GCGCGTGCGCTGCC------TC?CCCGGGCT----C-CCGACCCTTCG-GCGTCCTCTT-----A---TC-G-GGACGCTCG------AACCGCGACCCCAG???????????????????????????????????????????????????????????????????????????????????????????????????????????????????????????????????????????????????????????????????????????????????????????????????????????????????????????????????????????????????????????????????????????????????????????????????????????????????????????????????????????????????????????????????????????????????????????????????????????????????????????????????????????????????????????????????????????????????????????????????????????????????????????????????????????????????????????????????????????????????????????????????????????????????????????????????????????????????????????????????????????????????????
	Paullinia_josecuatrii			???????????????????????????1???????AACAAGGTTTCCGTAGGTGAACCTGCGGAAGGATCATTGTCGAAACCTG-CCTAGCAGAA-CGA-CCCGCGAACTAG-TTTCATA--CC---G-C-GGGGTTCCACGTCGGC-TTTC----GTCGCGT-GGCTCCC-CAAT---C-GCCGCCCAGGAGGGGG-CACACG----TTCCCTC--GAGGACG---G-TC-TAAC-AACAAA---CCCCGGCGCGGACTGCGCCAAGG--AAATCTAAAA---GGGAGAGCGCGCTTCCGTAG-CCCCGGGAACGGTGCGCT----TGTCGGAAGC-GCTGC--CTTCTTCTAT-----CATCC-ATAACGACTCTCGGCAACGGATATCTCGGCTCTCGCATCGATGAAGAACGTAGCGAAATGCGATACTTGGTGTGAATTGCAGAATCCCGTGAACCATCGAGTCTTTGAACGCAAGTTGCGCCCCAAGCCTTTAGGCCGAGGGCACGTCTGCCTGGGTGTCACGCATCGTTG-CCCCCC-A--ACCCC-AA--TCCCC-A-TAGC-GGGCGCGGG-CCTTGAC--GGGGGCGGACAATGGCCTCCCGTGAGA--TC--------C-TT--------------CTCGCGGTTGGCCT--AAATACGAG-CCGTCGGCAGC---GGAC-GCCGCGG--CGCTCGGTGGTGG--AATATC--A----TATTCTTTTGAT-CCCCCGTC--GCGCGTGCGCCGCC------TCTCCCAGGCT----C-TCGACCCCCCA-GCGTCTTCTT-----A---TC-G-GGACGCACGCAT------CGCGACCCCAG???????????????????????????????????????????????????????????????????????????????????????????????????????????????????????????????????????????????????????????????????????????????????????????????????????????????????????????????????????????????????????????????????????????????????????????????????????????????????????????????????????????????????????????????????????????????????????????????????????????????????????????????????????????????????????????????????????????????????????????????????????????????????????????????????????????????????????????????????????????????????????????????????????????????????????????????????????????????????????????????????????????????????????
	Paullinia_killipii_1			???????????????????????????1????????ACAAGGTTTCCGTAGGTGAACCTGCGGAAGGATCATTGTCGAAACCTG-CCTAGCAGAG-CGA-CCCGCGAACTAG-TTTCATG--CT---G-C-GGGGTTCCACGTCGGC-TTCC----GCCGCGT-GGCTCCC-C-AT---C-GCCGCCCGGGAGGGGG-CACAAG----CTCCCTC--GAGGGCG---G-TC-TAAC-AACAAA---CCCCGGCGCGGACTGCGCCAAGG--AAATCTAAAC---GGGAGAGCGTGCTTCCGCCG-CCCCGGCAACGGTGCGCG----TGTCGGAAGC-GCTGC--CTTCTTCTAG-----TATCC-ATAACGACTCTCGGCAACGGATATCTCGGCTCTCGCATCGATGAAGAACGTAGCGAAATGCGATACTTGGTGTGAATTGCAGAATCCCGTGAACCATCGAGTCTTTGAACGCAAGTTGCGCCCCAAGCCTTTAGGCCGAGGGCACGTCTGCCTGGGTGTCACGCATCGTTGCCCCCAC-A--AACCC-GA--TTCCC-A-TAGC-TGGCGCGGG-CTTTGGC--GGGGGCGGACATTGGCCTCCCGTGCGA--TC--------C-TT--------------CTCGCGGTTGGCCC--AAATACGAG-CCGGCGGCAGC---GGAC-GCCGCGA--CGGTCGGTGGCGG--AACATCG------TAATCCTTCGAT-CCCCCGTC--GCGCGCGCGTTGCC------CCTCTTAGGCT----C-CCGACCCTTTC-GCGTCCTGCT---------ATCG-GGACGCACGCAT------CGCGACCCCAG???????????????????????????????????????????????????????????????????????????????????????????????????????????????????????????????????????????????????????????????????????????????????????????????????????????????????????????????????????????????????????????????????????????????????????????????????????????????????????????????????????????????????????????????????????????????????????????????????????????????????????????????????????????????????????????????????????????????????????????????????????????????????????????????????????????????????????????????????????????????????????????????????????????????????????????????????????????????????????????????????????????????????????
	Paullinia_killipii_2			???????????????????????????1???????AACAAGGTTTCCGTAGGTGAACCTGCGGAAGGATCATTGTCGAAACCTG-CCTAGCAGAG-CGA-CCCGCGAACTAG-TTTCATG--CT---G-C-GGGGTTCCACGTCGGC-TTCC----GCCGCGT-GGCTCCC-C-AT---C-GCCGCCCGGGAGGGGG-CACAAG----CTCCCTC--GAGGGCG---G-TC-TAAC-AACAAA---CCCCGGCGCGGACTGCGCCAAGG--AAATCTAAAC---GGGAGAGCGTGCTTCCGCCG-CCCCGGCAACGGTGCGCG----TGTCGGAAGC-GCTGC--CTTCTTCTAG-----TATCC-ATAACGACTCTCGGCAACGGATATCTCGGCTCTCGCATCGATGAAGAACGTAGCGAAATGCGATACTTGGTGTGAATTGCAGAATCCCGTGAACCATCGAGTCTTTGAACGCAAGTTGCGCCCCAAGCCTTTAGGCCGAGGGCACGTCTGCCTGGGTGTCACGCATCGTTGCCCCCAC-A--AACCC-GA--TTCCC-A-TAGC-TGGCGCGGG-CTTTGGC--GGGGGCGGACATTGGCCTCCCGTGCGA--TC--------C-TT--------------CTCGCGGTTGGCCC--AAATACGAG-CCGGCGGCAGC---GGAC-GCCGCGA--CGGTCGGTGGCGG--AACATC--G----TAATCCTTCGAT-CCCCCGTC--GCGCGCGCGTTGCC------CCTCTTAGGCT----CC-CGACCCTTTC-GCGTCCTGCT-ATC--------G-GGACGCACGCAT------CGCGACCCC?????????????????????????????????????????????????????????????????????????????????????????????????????????????????????????????????????????????????????????????????????????????????????????????????????????????????????????????????????????????????????????????????????????????????????????????????????????????????????????????????????????????????????????????????????????????????????????????????????????????????????????????????????????????????????????????????????????????????????????????????????????????????????????????????????????????????????????????????????????????????????????????????????????????????????????????????????????????????????????????????????????????????????????
	Paullinia_latifolia_1			?010?1??1?1?0010001011111001???????AACAAGGTTTCCGTAGGTGAACCTGCGGAAGGATCATTGTCGAAACCTG-CCTAGCAGAA-CGA-CCCGCGAACTAG-TTTCATG--CT---G-C-GGGGTTCCACGTCGGC-TTCC----GTCGCGT-GGCCCCC-C-AT---C-GCCGCCCGGGAGGGGG-CACACG----CTCCCTC--GAGGACG---G-TC-TAAC-AACGAA---CCCCGGCGCGGA??GCGCCAAGG--AAATCTAAAC---GGGAGAGCGCGCTTCCGCCG-CCCCGGGAACGGTGCGCG----TGTCGGGAGC-GCTGC--CTTCTTCTAC-----TATCC-ATAACGACTCTCGGCAACGGATATCTCGGCTCTCGCATCGATGAAGAACGTAGCGAAATGCGATACTTGGTGTGAATTGCAGAATCCCGTGAACCATCGAGTCTTTGAACGCAAGTTGCGCCCCAAGCCTTTAGGCCGAGGGCACGTCTGCCTGGGTGTCACGCATCGTTG-CCCCCC-A--AACCCAAA--TCCCC-A-CGGC-GGGTGCGGG-CCTTGAC--GGGGGCGGACATTGGCCTCCCGTGAGA--CC--------C-TT--------------CTCGCGGTTGGCCC--AAATACGAG-CCGTCGGCAGC---GGAC-GCCGCGG--CGCTCGGTGGTGG--AGTATC--A----TATCCTTTCGAT-CCCCCGTC--GCGCGTGCGCTGCC------TCTCCCAGGCT----C-CCGACCCTCCA-GCGTCTTCTT-----A---TC-A-GGACGCACGC??------CGCGACCCCAG???????????????????????????????????????????????????????????????????????????????????????????????????????????????????????????????????????????????????????????????????????????????????????????????????????????????????????????????????????????????????????????????????????????????????????????????????????????????????????????????????????????????????????????????????????????????????????????????????????????????????????????????????????????????????????????????????????????????????????????????????????????????????????????????????????????????????????????????????????????????????????????????????????????????????????????????????????????????????????????????????????????????????????
	Paullinia_latifolia_2			?010?1??1?1?0010001011111001???????AACAAGGTTTCCGTAGGTGAACCTGCGGAAGGATCATTGTCGAAACCTG-CCTAGCAGAA-CGA-CCCGCGAACTAG-TTTCATG--CT---G-C-GGGGTTCCACGTCGGC-TTC?----GTCGCGT-GGCCCCC-C-AT---C-GCCGCCCGGGAGGGGG-CACACG----CTCCCTC--GAGGACG---G-TC-TAAC-AACGAA---CCCCGGCGCGGA?TGCGCCAAGG--AAATCTAAAC---G?GAGAGCGCGCTTCCGCCG-CCCCGGGAACGGTGCGCG----TGTCGGGAGC-GCTGC--CTTCTTCTAC-----TATCC-ATAACGACTCTCGGCAACGGATATCTCGGCTCTCGCATCGATGAAGAACGTAGCGAAATGCGATACTTGGTGTGAATTGCAGAATCCCGTGAACCATCGAGTCTTTGAACGCAAGTTGCGCCCCAAGCCTTTAGGCCGAGGGCACGTCTGCCTGGGTGTCACGCATCGTTG-CCCCCC-A--AACCCAAA--TCCCC-A-CGGC-GGGTGCGGG-CCTTGAC--GGGGGCGGACATTGGCCTCCCGTGAGA--CC--------C-TT--------------CTCGCGGTTGGCCC--AAATACGAG-CCGTCGGCAGC---GGAC-GCCGCGG--CGCTCGGTGGTGG--AGTATC--A----TATCCTTTCGAT-CCCCCGTC--GCGCGTGCGCTGCC------TCTCCCAGGCT----C-CCGACCCTCCA-GCGTCTTCTT-----A---TC-A-GGACGCACGCAC------CGCGACCCCA????????????????????????????????????????????????????????????????????????????????????????????????????????????????????????????????????????????????????????????????????????????????????????????????????????????????????????????????????????????????????????????????????????????????????????????????????????????????????????????????????????????????????????????????????????????????????????????????????????????????????????????????????????????????????????????????????????????????????????????????????????????????????????????????????????????????????????????????????????????????????????????????????????????????????????????????????????????????????????????????????????????????????????
	Paullinia_leiocarpa				???????????????????????????1???????AACAAGGTTTCCGTAGGTGAACCTGCGGAAGGATCATTGTCGAAACCTG-CCCAGCAGAA-CGA-CCCGCGAACTAG-TTTCATA--CT---G-C-GGGGTTCCGCGTCGGC-TTCC----GTCGCGT-GGCTCCC-C-AC---C-GCCGCCCGAGAGGGGG-CACACG----CTCCCTC--GAGGACG---G-TC-TAAC-AACAAA---CCCCGGCGCGGACTGCGCCAAGG--AAATCTAAAC---GGGAGAGCGCGCTTCCGTCG-CCCCGGGAACGGTGCGCG----TGTCGGAGGC-GCTGC--CTTCTTCTAT-----TATCC-ATAACGACTCTCGGCAACGGATATCTCGGCTCTCGCATCGATGAAGAACGTAGCGAAATGCGATACTTGGTGTGAATTGCAGAATCCCGTGAACCATCGAGTCTTTGAACGCAAGTTGCGCCCCAAGCCTTTAGGCCGAGGGCACGTCTGCCTGGGTGTCACGCATCGTTGCCCCCCC-A--AACCC-AA--TCCCC-A-CAGC-TGGTGCGGG-CTTTGAT--GGGGGCGGACATTGGCCTCCCGTGAGA---C-------CC-TT--------------CTCGCGGTTGGCCC--AAATACGAG-TCGGCGGCAGC---GGAC-GCCGCGA--CGTTCGGTGGTGG--AATATC--G----TATTCTTTCGAT-CCCCCGTC--GCGCGCGCGCTGCC------TCTCCTAGGCT--C-C--CGACCCTCTG-GC?TCCTCCT-ACC-A--------GGACGCACTCAT------CGCGACCCCA????????????????????????????????????????????????????????????????????????????????????????????????????????????????????????????????????????????????????????????????????????????????????????????????????????????????????????????????????????????????????????????????????????????????????????????????????????????????????????????????????????????????????????????????????????????????????????????????????????????????????????????????????????????????????????????????????????????????????????????????????????????????????????????????????????????????????????????????????????????????????????????????????????????????????????????????????????????????????????????????????????????????????????
	Paullinia_mazanensis			???????????????????????????1???????AACAAGGTTTCCGTAGGTGAACCTGCGGAAGGATCATTGT?GAAAC?TG-CCCAGCAGAG-CGA-CCCGCGAACTCG-TTTCATA--?T---?-C-GGGGTT?CG?GTCGGC-CCAC----GTCGC?T-GGAACCC-C-?T---C-?CCGGACGGGAGGGGC-CACGTG----CTCCC??--GAGGACG---G-TC-TAAC-AACGAA---CCCCGGCGCGGACCGCGCCAAGGAAAAAT?TAAAC---TGGAGAGCGCGCTTCCGCCG-CCCCGGGAACGGTGCGCG----TGTCGGAAGC-GTTGC--CTTCTTCTAT-----TATCC-ATAACGACTCTCGGCAACGGATATCTCGGCTCTCGCATCGATGAAGAACGTAGCGAAATGCGATACTTGGTGTGAATTGCAGAATCCCGTGAACCATCGAGTCTTTGAACGCAAGTTGCGCCCCAAGCCTTTAGGCCGAGGGCACGTCTGCCTGGGTGTCACGCATCGT?G-CCCCCC-A--ATCCC-AA--TCCCC-A-CAGC-GGGTGCGGG-CGTTGAC--GGGGGCGGACATTGGCCTCCCGTGGCA---C-------CC-TC--------------ACCGCGGTTGGCCC--AAATACGAG-CCGTCGGCAGC---GGAT-GCCGCGA--CGTTCGGTGGCGG--AAAATCGGA----CGATCCTTCGAT-CCCCCGTC--GCGCGTGCGCCGCC------TGTCCTAGGCT--C-C--CGACCCTTTA-GCTTCTGCTT-ACC-A---GC-A-GGACGCACGCAC------TGCGACCCCAG???????????????????????????????????????????????????????????????????????????????????????????????????????????????????????????????????????????????????????????????????????????????????????????????????????????????????????????????????????????????????????????????????????????????????????????????????????????????????????????????????????????????????????????????????????????????????????????????????????????????????????????????????????????????????????????????????????????????????????????????????????????????????????????????????????????????????????????????????????????????????????????????????????????????????????????????????????????????????????????????????????????????????????
	Paullinia_obovata_1				?010?1??1?1?0010001011111001???????????????????????????????????????????????????????????????????????????????????????????????????????????????????????????????????????????????????????????????????????????????????????????????????????????????????????????????????????????????????????????????????????????????????????????????????????????????????????????????????????????????????????????????????????????????????????????????????????????????????????????????????????????????????????????????????????????????????????????????????????????????????????????????CCCCCCA--AACCC-AA--TCCGC-A-CAGC-CGGTGCGGG-CTTCGAC--GGGGGCAGACATTGGCCTCCCGTGAGA--CC--------C-TT--------------CTCGCGGTTGGCCC--AAATACGAG-TCGGCGGCA??---????-GCCGCGA--CGTTCGGTGGCGG--AATATCG------TATTCTTTCGAT-CCCCCGTC--GCGCGCGCGCTGCC------TCTCCTAGGCT----C-CCGACCCTTCG-GCGTCTTCTC---------A?GA-GGACGCACGCAT------CGCGACCCCAG???????????????????????????????????????????????????????????????????????????????????????????????????????????????????????????????????????????????????????????????????????????????????????????????????????????????????????????????????????????????????????????????????????????????????????????????????????????????????????????????????????????????????????????????????????????????????????????????????????????????????????????????????????????????????????????????????????????????????????????????????????????????????????????????????????????????????????????????????????????????????????????????????????????????????????????????????????????????????????????????????????????????????????
	Paullinia_obovata_2				?010?1??1?1?0010001011111001???????AACAAGGTTTCCGTAGGTGAACCTGCGGAAGGATCATTGTCGAAACCTG-CCCAGCAGAA-CGA-CCCGCGAACCAG-TTTCATA--CT---G-C-GGGGTTCCACGTCGGC-TTC?----GTCGCGT-GGCTCCC-C-AT---C-GCCGCCCGGGAGGGGG-CGCATG----CTCCCTC--GAGGACG---G-CC-TAAC-AACAAA---CCCCGGCGCGGACTGCGCCAAGG--AAATCTGAAC---GGGAGAG?GCGCTTCCGCCG-CCCCGGGAACGGTGCGCG----TGCCGGAGGC-GCTGC--CTTCTTCTAT-----TATCC-ATAACGACTCTCGGCAACGGATATCTCGGCTCTCGCATCGATGAAGAACGTAGCGAAATGCGATACTTGGTGTGAATTGCAGAATCCCGTGAACCATCGAGTCTTTGAACGCAAGTTGCGCCCTAAGCCTTTAGGCCGAGGGCACGTCTGCCTGGGTGTCACGCATCGTTG-CCCCCC-A--AACCC-AA--TCCGC-A-CGGC-CGGTGCGGG-CTTCGAA--GGGGGCGGACACTGGCCTCCCGTGAGA---C-------CC-TC--------------CTCGCGGTTGGCCC--AAATACGAG-TCGGCGGCAGC---GGAC-GCCGCGA--CGTTCGGTGGCGG--AATATC--G----TATTCTTTCGAT-CCCCCGTC--GCGCGTGCGCTGCC------TCTCCTAGGCT--C-C--CGACCCTTCG-GCGTCTTCTC-ACG-A--------GGACGCACGCAT------CGCGACCCCAG???????????????????????????????????????????????????????????????????????????????????????????????????????????????????????????????????????????????????????????????????????????????????????????????????????????????????????????????????????????????????????????????????????????????????????????????????????????????????????????????????????????????????????????????????????????????????????????????????????????????????????????????????????????????????????????????????????????????????????????????????????????????????????????????????????????????????????????????????????????????????????????????????????????????????????????????????????????????????????????????????????????????????????
	Paullinia_obovata_3				?010?1??1?1?0010001011111001???????????????????????????????????????????????????????????????????????????????????????????????????????????????????????????????????????????????????????????????????????????????????????????????????????????????????????????????????????????????????????????????????????????????????????????????????????????????????????????????????????????????????????????????????????????????????????????????????????????????????????????????????????????????????????????????????????????????????????????????????????????????????????????????CCCCCCA--AACCC-AA--TCCGC-A-CAGC-CGGTGCGGG-CTTCGAC--GGGGGCAGACATTGGCCTCCCGTGAGA--CC--------C-TT--------------CTCGCGGTTGGCCC--AAATACGAG-TCGGCGGCAGC---GGAC-GCCGCGA--CGTTCGGTGGCGG--AATATCA------TATTCTTTCGAT-CCCCCGTC--GCGCGCGCGCTGCC------TCTCCTAGGCT----C-CCGACCCTTCG-GCGTCTTCTC-----A---TG-A-GGACGCACGC?T------CGCGACCCCAG???????????????????????????????????????????????????????????????????????????????????????????????????????????????????????????????????????????????????????????????????????????????????????????????????????????????????????????????????????????????????????????????????????????????????????????????????????????????????????????????????????????????????????????????????????????????????????????????????????????????????????????????????????????????????????????????????????????????????????????????????????????????????????????????????????????????????????????????????????????????????????????????????????????????????????????????????????????????????????????????????????????????????????
	Paullinia_olivacea_1			???????????????????????????1???????????????????????????????????????????????????????????????????????????????????????????????????????????????????????????????????????????????????????????????????????????????????????????????????????????????????????????????????????????????????????????????????????????????????????????????????????????????????????????????????????????????????????????????????????????????????????????????????????????????????????????????????????????????????????????????????????????????????????????????????????????????????????????????CCCCCCG--AACCC-AA--TCCCC-A-CAGC-GGGTGCGGC-CCTTGAC--GGGGGCGGACATTGGCCTCCCGTGAGG--CC--------C-TT--------------CTCGCGGCTGGCCC--AAACATGAG-CCGTCGGCAGC---GGAC-GCCGCGG--CGCTCGGTGGCGG--AATATCG------TATTCCTTCGAT-CCCCCGCC--GCGCGTGCGCTGCC------TCTCCCAGGCT----C-CCGACCCTTTG-GC?TCTTCT?-----A---CC-A-GGACGCTCGCAC------CGCGACCCCAG???????????????????????????????????????????????????????????????????????????????????????????????????????????????????????????????????????????????????????????????????????????????????????????????????????????????????????????????????????????????????????????????????????????????????????????????????????????????????????????????????????????????????????????????????????????????????????????????????????????????????????????????????????????????????????????????????????????????????????????????????????????????????????????????????????????????????????????????????????????????????????????????????????????????????????????????????????????????????????????????????????????????????????
	Paullinia_olivacea_2			???????????????????????????1????????????????????????????CCTGCGGAAGGATCATTGTCGAGACCTG-CCTAGCAGAA-CGA-CCCGCGAACCAG-TTTCATA--CC---G-T-GGGGTTCCACGTCGGC-TTCC----GCCGCGT-GGCTCCC-C-AT---C-GCCGCCCGGGAGGGGG-CACACG----CTCCCTC--GAGGACG---G-TC-TAAC-AACGAA---CCCCGGCGCGGACCGCGCCAAGG--AAATCTAAAC---GGGAGAGCGCGCTTCGGCAG-CCCCGGAAACGGTGCGCG----TGCCGGGAGC-GCCGC--CTTCTTCTAT-----TATCC-ATAACGACTCTCGGCAACGGATATCTCGGCTCTCGCATCGATGAAGAACGTAGCGAAATGCGATACTTGGTGTGAATTGCAGAATCCCGTGAACCATCGAGTCTTTGAACGCAAGTTGCGCCCCAAGCCTTTAGGCCGAGGGCACGTCTGCCTGGGTGTCACGCATCGTCGCCCCCCC-G--AACCC-AA--TCCCC-A-CAGC-GGGTGCGGC-CCTTGAC--GGGGGCGGACATTGGCCTCCCGTGAGG---C-------CC-TT--------------CTCGCGGCTGGCCC--AAACATGAG-CCGTCGGCAGC---GGAC-GCCGCGG--CGCTCGGTGGCGG--AATATC--G----TATTCCTTCGAT-CCCCCGCC--GCGCGTGCGCTGCC------TCTCCCAGGCT--C-C--CGACCCTTTG-GCGTCTTCTT-ACC-A--------GGACGCTCGCAC------CGCGACCC???????????????????????????????GACTTAATTGGATTGAGCCTTGTTATGGAAACATACTAAGTGATAACTTTCAAATTCAGAGAAACCCTGGAATAAAAAATGGGCAATCCTGAGCCAAATCCCGTTTTATGAAAACAAACAGAACAGGGGTTCATAAAGTGAG-AAAGGGGATAGGTGCAGAGACTCAATGGAAGCTGTTCTAACAAATGGAGTTGACTTCTC--T-TTTTTTTTGT-----------AAAG-----ACAGTAAAATGA--ATCCTTCTATCGAATAGCGAAACTTCATAAAGGATGAAGGTTAAGTC-TATATA------CACTATGGATATGAAATGAAAAAGTATCTCAAAAAGAAACAACTTAAAATCCGTATTTATTATTTATGTTAAT--------------------AAAAAGCAAAAG----AATTGTTGTGAATCGC-----TTCCAAATTGAAGAAAGAATCGAATATTCATTGATCAAATCATTCACTCCATAATCTGGTGGATCGTTTCTTTTGAAGAACTGATT-AATCGGACGAGAATAAAGATAGAGTCCCGTTCTACATGTCAATATCAATACCGGCAACAATGAAATTTATAGTAAGAGGAAAATCCGTCGACTTTAGAAATCGTGAGG
	Paullinia_paullinoides			???????????????????????????1???????????????????????????????????????????????????????????????????????????????????????????????????????????????????????????????????????????????????????????????????????????????????????????????????????????????????????????????????????????????????????????????????????????????????????????????????????????????????????????????????????????????????????????????????????????????????????????????????????????????????????????????????????????????????????????????????????????????????????????????????????????????????????????????CCCCCCA--AGCCC-AA--TCCCC-A-CGGC-GGGTGCGGG-CGCTGAT--GGGGGCGGACATTGGCCTCCCGTGAGA--TC----------CC--------------ATCGCGGTTGGCCC--AAATACGAG-TCATCGGCAGC---GGAT-GCCGCGA--CGCTCGGTGGTGG--AAAATCGGA----CGATCCTTCGAT-CCCCCGTC--------GCGCCGCC------TGTCCCAGGCT----C-CCGACCCTCCA-GCGTCTTCGT-----ATCAGC-A-GGACGCACGCAC------TGCGACCCCAG???????????????????????????????????????????????????????????????????????????????????????????????????????????????????????????????????????????????????????????????????????????????????????????????????????????????????????????????????????????????????????????????????????????????????????????????????????????????????????????????????????????????????????????????????????????????????????????????????????????????????????????????????????????????????????????????????????????????????????????????????????????????????????????????????????????????????????????????????????????????????????????????????????????????????????????????????????????????????????????????????????????????????????
	Paullinia_pinnata_1				?010?1??1?1?0010001011101001??????????????????????????????????????????????????????????????????????????????????????????????????????????????????????????????????????????????????????????????????????????????????????????????????????????????????????????????????????????????????????????????????????????????????????????????????????????????????????????????????????????????????????????????????????????????????????????????????????????????????????????????????????????????????????????????????????????????????????????????????????????????????????????????CCCCCTCA--AACCC-AA--TCCCC-A-TAGC-TGGTGCGGG-CTCTTGC--GGGGGCGGAAATTGGCCTCCCGTGCGA--CC--------C-TT--------------CTCGCGGTTGGCCC--AAATACGAG-TCATCGGCAGC---GGAC-GCCGCGA--CGTTCGGTGGTGG--AATATCG------TATTCTTTCGAA-CCCTCGTC--GCGCGCGCGTTGCC------TCCCACAGGCT----C-CCGACCCTTTA-GCGTCTTCTT-----ATCGAT-?-AGACGCACGCAT------CGCGACCCC?????????????????????????????????????????????????????????????????????????????????????????????????????????????????????????????????????????????????????????????????????????????????????????????????????????????????????????????????????????????????????????????????????????????????????????????????????????????????????????????????????????????????????????????????????????????????????????????????????????????????????????????????????????????????????????????????????????????????????????????????????????????????????????????????????????????????????????????????????????????????????????????????????????????????????????????????????????????????????????????????????????????????????????
	Paullinia_pinnata_2				?010?1??1?1?0010001011101001???????AACAAGGTTTCCGTAGGTGAACCTGCGGAAGGATCATTGTCGAAACCTG-CCCAGCAGAG-CGA-CCCGCGAACTAG-TTTCATA--CT---G-C-GGGGTTCCACGTCGGC-TTTC----GTCGCGT-GGCTCCC-C-AT---C-GCCGCTCGAGAGGGGG-CACATG----CTCCCTC--GAGGGCG---G-TC-TAAC-AACAAC---CCCCGGCGCGGACTGCGCCAAGG--AAATCTAAAC---GGGAGAGCGTTCTTCCGCCG-CCCCGGGAACGGTGCGCG----TGTCGGAAGC-TCCGC--CTTCTTCTAT-----TATCC-ATAACGACTCTCGGCAACGGATATCTCGGCTCTCGCATCGATGAAGAACGTAGCGAAATGCGATACTTGGTGTGAATTGCAGAATCCCGTGAACCATCGAGTCTTTGAACGCAAGTTGCGCCCCAAGCCTTTAGGCCGAGGGCACGTCTGCCTGGGTGTCACGCATCGTTGCCCCCTC-A--AACCC-AA--TCCCC-A-TAGC-GGGTGCGGG-CTCTTGC--GGGGGCGAAAATTGGCCTCCCGTGCGA---C-------CC-TT--------------CTCGCGGTTGGCCC--AAATACGAG-TCATCGGCAGC---GGAC-GCCGCGA--CGTTCGGTGGTGG--AATATC--G----TATTCTTTCGAA-CCCTCGTC--GCGCGCGCGTTGCC------TCCCACAGGCT--C-C--CGACCCTTTA-GCGTCTTCTT-ATC-G---AT-T-AGACGCACGCAT------CGCGACCCCAG???????????????????????????????????????????????????????????????????????????????????????????????????????????????????????????????????????????????????????????????????????????????????????????????????????????????????????????????????????????????????????????????????????????????????????????????????????????????????????????????????????????????????????????????????????????????????????????????????????????????????????????????????????????????????????????????????????????????????????????????????????????????????????????????????????????????????????????????????????????????????????????????????????????????????????????????????????????????????????????????????????????????????????
	Paullinia_pinnata_3				?010?1??1?1?0010001011101001???????AACAAGGTTTCCGTAGGTGAACCTGCGGAAGGATCATTGTCGAAACCTG-CCCAGCAGAG-CGA-CCCGCGAACTAG-TTTCTTA--CT---G-C-GGGGTTCCACGTCGGC-TTCC----GTCGCGT-GGCTCCC-C-AT---C-GCCGCCCGAGAGGGGG-CTCACG----CTCCCTC--GAGGGCG---G-TC-TAAC-AACAAC---CCCCGGCGCGGACTGCGCCAAGG--AAATTTAAAC---GGGAGAGCGCGCTTCCGCCG-CCCCGGGAACGGTGCGCG----TGTCGGAAGC-TCTGC--CTTCTTCTAT-----TATCC-ATAACGACTCTCGGCAACGGATATCTCGGCTCTCGCATCGATGAAGAACGTAGCGAAATGCGATACTTGGTGTGAATTGCAGAATCCCGTGAACCATCGAGTCTTTGAACGCAAGTTGCGCCCCAAGCCTTTAGGCCGAGGGCACGCCTGCCTGGGTGTCACGCATCGTTGCCCCCTC-A--AACCC-AA--TCCCC-A-CAGC-TGGTGCGGG-CTCTTGC--GGGGGCGGAAATTGGCCTCCCGTGCGA---C-------CC-TT--------------CTCGCGGTTGGCCC--AAATACGAG-TCATCGGCAGC---GTAC-GCCGCGA--CGTTCGGTGGTGG--AATACC--G----TATTCTCTCGAA-CCCTCGTC--GCGCGCGCGCTGCC------TCCCACAGGCT--C-C--CGACCCTTTA-GCGTCTTCTT-ATC-G---AT-G-AGACGCACGCAT------CGCGACCCCAG???????????????????????????????????????????????????????????????????????????????????????????????????????????????????????????????????????????????????????????????????????????????????????????????????????????????????????????????????????????????????????????????????????????????????????????????????????????????????????????????????????????????????????????????????????????????????????????????????????????????????????????????????????????????????????????????????????????????????????????????????????????????????????????????????????????????????????????????????????????????????????????????????????????????????????????????????????????????????????????????????????????????????????
	Paullinia_pinnata_4				?010?1??1?1?0010001011101001????????????GGTTTCCGTAGGTGAACCTGCGGAAGGATCATTGTCGAAACCTG-CCCAGCAGAG-CGA-CCCGCGGACTAG-TTTCATA--CT---G-C-GGGGTTCCACGTCGGC-TTTC----GTCGCGT-GGCTCCC-C-AT---C-GCCGCTCGAGAGGGGG-CACATG----CTCCCTC--GAGGGCG---G-TC-TAAC-AACAAC---CCCCGGCGCGGACTGCGCCAAGG--AAATCTAAAC---GGGAGAGCGTTCTTCCGCCG-CCCCGGGAACGGTGCGCG----TGTCGGAAGC-TCCGC--CTTCTTCTAT-----TATCC-ATAACGACTCTCGGCAACGGATATCTCGGCTCTCGCATCGATGAAGAACGTAGCGAAATGCGATACTTGGTGTGAATTGCAGAATCCCGTGAACCATCGAGTCTTTGAACGCAAGTTGCGCCCCAAGCCTTTAGGCCGAGGGCACGTCTGCCTGGGTGTCACGCATCGTTGCCCCCTC-A--AACCC-AA--TCCCC-A-TAGC-GGGTGCGGG-CTCTTGC--GGGGGCGGAAATTGGCCTCCCGTGCGA---C-------CC-TT--------------CTCGCGGTTGGCCC--AAATACGAG-TCATCGGCAGC---GGAC-GCCGCGA--CGTTCGGTGGTGG--AATATC--G----TATTCTTTCGAA-CCCTCGTC--GCGCGCGCGTTGCC------TCCCACAGGCT--C-C--CGACCCTTTA-GCGTCTTCTT-ATC-G---AT-T-AGACGCACGCAT------CGCGACCCC??????????????????????????????GACTTAATTGGATTGAGCCTTGTTATGGAAACATACTAAGTGATAACTTTCAAATTCAGAGAAACCCTGGAATAAAAAATGGGCAATCCTGAGCCAAATCCCGTTTTATGAAAACAAACAGAACAGGGGTTCATAAAGTGAG-AAAGGGGATAGGTGCAGAGACTCAATGGAAGCTGTTCTAACAAATGGAGTTGACTTCTC----TTTTTTTTGT-----------AAAG-----ACAGTAAAATGA--ATCCTTCTATCGAATAGCGAAACTTCATAAAGGATGAAGGTTAAGTC-TATATA------CACTATGGATATGAAATGAAAAAGTATCTCAAAAAG-AACAAC-TAAAATCCGTATTTATTATTTATGTTAAT--------------------AAAAAGCAAAAG----AATTGTTGTGAATCGC-----TTCCAAATTGAAGAAAGAATCGAATATTCATTGATCAAATCATTCACTCCATAATCTGGTAGATCGTTTCTTTTGAAGAACTGATT-AATCGGACGAGAATAAAGATAGAGTCCCGTTCTACATGTCAATATCAATACCGGCAACAATGAAATTTATAGTAAGAGGAAAATCCGTCGACTTTAGAAATCGTGAGG
	Paullinia_prevostiana			???????????????????????????1AAGTCGTAACAAGGTTTCCGTAGGTGAACCTGCGGAAGGATCATTGTCGAAACCTG-CCTAGCAGAA-CGA-CCCGCGAACTAG-TTTCATA--CT---G-C-GGGGTTCCACGTCGGC-TTCC----GTCGCGT-GGCTCCC-C-AT---C-GCCGCCCGGGAGGGGG-CGCACG----CTCCCTC--GAGGACG---G-TC-TAAC-AACAAA---CCCCGGCGCGGACCGCGCCAAGG--AAATATGAAC---GGGAGAGCACGCTTCCGCCG-CCCCGGGAACGGTGCGCG----TGTCGGGAGC-GCTGC--CTTCTTCTAC-----TATCC-ATAACGACTCTCGGCAACGGATATCTCGGCTCTCGCATCGATGAAGAACGTAGCGAAATGCGATACTTGGTGTGAATTGCAGAATCCCGTGAACCATCGAGTCTTTGAACGCAAGTTGCGCCCCAAGCCTTTAGGCCGAGGGCACGTCTGCCTGGGTGTCACGCATCGTTGCCCCCCA-A--AACCC-GA--TCCCC-A-TAGC-GGGTGCGGG-CCTTGAC--GGGGGCGGACATTGGCCTCCCGTGAGA--CC--------C-TT--------------CTCGCGGTTGGCCC--AAATACGAG-CCGTCGGCAGC---GGAC-GCCGCGG--CGCTCGGTGGCGG--AACGTC--G----TATTCTTTCGAT-CCCCCGTC--GTGCGTGCGCTGCC------TCTCCCAGGCT----C-CCGACCCTTTA-GCGTCTTCTT-----A---TC-A-GGACGCGCGCAT------CGCGACCCC??????????????????????????????GACTTAATTGGATTGAGCCTTGTTATGGAAACATACTAAGTGATAACTTTCAAATTCAGAGAAACCCTGGAATAAAAAATGGGCAATCCTGAGCCAAATCCCGTTTTATGAAAACAAACAGAACAGGGGTTCATAAAGTGAG-AAAGGGGATAGGTGCAGAGACTCAATGGAAGCTGTTCTAACAAATGGAGTTGACTTCTC----TTTTTTTTGT-----------AAAG-----ACAGTAAAATGA--ATCCTTCTATCGAATAGCGAAACTTCATAAAGGATGAAGGTTAAGTC-TATATA------CACTATGGATATGAAATGAAAAAGTATCTCAAAAAG-AACAAC-TAAAATCCGTATTTATTATTTATGTTAAT--------------------AAAAAGCAAAAG----AATTGTTGTGAATCGC-----TTCCAAATTGAAGAAAGAATCGAATATTCATTGATCAAATCATTCACTCCATAATCTGGTGGATCGTTTCTTTTGAAGAACTGATT-AATCGGACGAGAATAAAGATAGAGTCCCGTTCTACATGTCAATATCAATACCGGCAACAATGAAATTTATAGTAAGAGGAAAATCCGTCGACTTTAGAAATCGTGAGG
	Paullinia_pseudota_1			?010?1??1?1?0110001011111001???????AACAAGGTTTCCGTAGGTGAACCTGCGGAAGGATCATTGTCGAAACCTG-CCTAGCAGAG-CGA-CCCGCGAA????-TTCCATA--CT---G-C-GGGGTTCCGCGTCGGC-TTCC----GTCGCGT-GGCTCCC-C-AC---C-GCCGCCCG?GAGGGGG-CGCATG----CTCCCTC--GAGGACG---G-TC-TAAC-AACAAA---CCCCGGCGCGGACTGCGCCAAGG-AAAATCTAAAC---GGGAGAGAGCGCTTCCGCAG-CCCCGGGAACGGTGCGCG----TGTCGGAAGC-GCCGC--CTTCTTCTAA-----TATCC-ATAACGACTCTCGGCAACGGATATCTCGGCTCTCGCATCGATGAAGAACGTAGCGAAATGCGATACTTGGTGTGAATTGCAGAATCCCGTGAACCATCGAGTCTTTGAACGCAAGTTGCGCCTCAAGCCTTTAGGCCGAGGGCACGTCTGCCTGGGTGTCACGCATCGCTG-CCCCCC-A--AACCC-AA--TCCCC-A-CAGC-TGGTGCGGG-CTTTGAC--GGGGGCGGACACTGGCCTCCCGTGAGA---C-------CC-TT--------------CTCGCGGTTGGCCC--AAATACGAG-CCGTCGGCAGC---GGAC-GCCGCGA--CGTTCGGTGGTGG--AATGTC--A----CATTCTTTCGAT-CCCCCGCC--GCGCGTGCGCTGCC------TCTCCTAGGCT--C-C--CGACCCTCTG-GCGTCCTCTT-ATC-G--------GGACGCACGCAT------CGCGACCCCAG???????????????????????????????????????????????????????????????????????????????????????????????????????????????????????????????????????????????????????????????????????????????????????????????????????????????????????????????????????????????????????????????????????????????????????????????????????????????????????????????????????????????????????????????????????????????????????????????????????????????????????????????????????????????????????????????????????????????????????????????????????????????????????????????????????????????????????????????????????????????????????????????????????????????????????????????????????????????????????????????????????????????????????
	Paullinia_pseudota_2			?010?1??1?1?0110001011111001????????????????????????????????????????????????????????????????????????????????????????????????????????????????????????????????????????????????????????????????????????????????????????????????????????????????????????????????????????????????????????????????????????????????????????????????????????????????????????????????????????????????????????????????????????????????????????????????????????????????????????????????????????????????????????????????????????????????????????????????????????????????????????????????CCCCCA--AACCC-AA--TCCCC-A-CAGC-TGGGGCGGG-CTTTGAT--TGGGGCGGACACTGGCCTCCCGTGAGA-CCC----------TC--------------CTCGCGGTTGGCCC--AAATACGAG-TCATCGGCAGC---GGAC-GCCGCGA--CGTTCGGTGGTGG--AATATCA------TATTCTTTCGAT-CCCCCGCC--GCGCGTGCGCTGCC------TCTCCTAGGCT----C-CCGACCCTCTG-GCGTCTTCTT---------ATCA-GGACGCACGCAT------CGCGACCCC?????????????????????????????????????????????????????????????????????????????????????????????????????????????????????????????????????????????????????????????????????????????????????????????????????????????????????????????????????????????????????????????????????????????????????????????????????????????????????????????????????????????????????????????????????????????????????????????????????????????????????????????????????????????????????????????????????????????????????????????????????????????????????????????????????????????????????????????????????????????????????????????????????????????????????????????????????????????????????????????????????????????????????????
	Paullinia_pseudota_3			?010?1??1?1?0110001011111001???????????AGGTTTCCGTAGGTGAACCTGCGGAAGGATCATTGTCGAAACCTG-CCTAGCAGAA-CGA-CCCGCGAACTAG-TTTCATA--CT---G-C-GGGGTTCCACGTCGGC-TTCC----GTCGCGT-GGCTCCC-C-AC---C-GCCGCCCGGGAGGGGG-CGCATG----CTCCCTC--GAGGACG---G-TC-TAAC-AACAAA---CCCCGGCGCGGACTGCGCCAAGG-AAAATCTAAAC---GGGAGAGAGCGCTTCCGCCG-CCCCGGGAACGGTGCGCG----TGTCGGAAGC-GCCGC--CTTCTTCTAA-----TATCC-ACAACGACTCTCGGCAACGGATATCTCGGCTCTCGCATCGATGAAGAACGTAGCGAAATGCGATACTTGGTGTGAATTGCAGAATCCCGTGAACCATCGAGTCTTTGAACGCAAGTTGCGCCCCAAGCCTTTAGGCCGAGGGCACGTCTGCCTGGGTGTCACGCATCGCTG-CCCCCC-A--AACCC-GA--TCCCC-A-CAGC-CGGTGCGGG-CTTTGAC--GGGGGCGGACACTGGCCTCCCGTGAGA---C-------CC-TT--------------CTCGCGGTTGGCCC--AAATACGAG-TCATCGGCAGC---GGAC-GCCGCGA--CGTTCGGTGGTGG--AATATC--A----TATTCTTTCGAT-CCCCCGCC--GCGCGTGCGCTGCC------TCTCCTAGGCT--C-C--CGACCCTCTG-GCGTCCTCTT-ATC-A--------GGACGCACGCAT------CGCGACCCCAG???????????????????????????????????????????????????????????????????????????????????????????????????????????????????????????????????????????????????????????????????????????????????????????????????????????????????????????????????????????????????????????????????????????????????????????????????????????????????????????????????????????????????????????????????????????????????????????????????????????????????????????????????????????????????????????????????????????????????????????????????????????????????????????????????????????????????????????????????????????????????????????????????????????????????????????????????????????????????????????????????????????????????????
	Paullinia_revoluta_1			???????????????????????????1???????AACAAGGTTTCCGTAGGTGAACCTGCGGAAGGATCATTGTCGAAACCTG-CCTAGCAGAA-CGA-CCCGCGAACTAG-TTTCATA--CT---G-C-GGGGTTCCACGTCGGC-TTCC----GCCGCGT-GGCTCCC-C-AC---C-GCCGCCCGGGAGGGGG-CGCATG----CTCCCTC--GAGGACG---G-T?-?AAC-AACAAA---CCCCGGCGCGGACTGCGCCAAGG-AAAATCTAAAC---GGGAGAGAGCGCTTCCGCCG-CCCCGGGAACGGTGCGCG----TGTCGGAAGC-GCCGC--CTTCTTCTAA-----TATCC-ACAACGACTCTCGGCAACGGATATCTCGGCTCTCGCATCGATGAAGAACGTAGCGAAATGCGATACTTGGTGTGAATTGCAGAATCCCGTGAACCATCGAGTCTTTGAACGCAAGTTGCGCCCCAAGCCTTTAGGCCGAGGGCACGTCTGCCTGGGTGTCACGCATCGCTG-CCCCCC-A--AACCC-AA--TCCCC-A-CAGC-CGGTGCGGG-CTTTGAC--GGGGGCGGACACTGGCCTCCCGTGAGA---C-------CC-TT--------------CTCGCGGTTGGCCC--AAATACGAG-TCATCGGCAGC---GGAC-GCCGCGA--CGTTCGGTGGCGG--AATATC--A----TATTCTTTCGAT-CCCCCGCC--GCGCGTGCGCTGCC------T?TCCTAGGCT--C-C--CGACCCTCTG-GCGTCCTCTT-ATC-A--------GGACGCACGCAT------CGCGACCCCA????????????????????????????????????????????????????????????????????????????????????????????????????????????????????????????????????????????????????????????????????????????????????????????????????????????????????????????????????????????????????????????????????????????????????????????????????????????????????????????????????????????????????????????????????????????????????????????????????????????????????????????????????????????????????????????????????????????????????????????????????????????????????????????????????????????????????????????????????????????????????????????????????????????????????????????????????????????????????????????????????????????????????????
	Paullinia_revoluta_2			???????????????????????????1??????????????TTTCCGTAGGTGAACCTGCGGAAGGATCATTGTCGAAACCTG-CCTAGCAGAA-CGA-CCCGCGAACTAG-TTTCATA--CT---G-C-GGGGTTCCGCGTCGGC-TTCC----GTCGCGT-GGCTCCC-C-AC---C-GTCGCCCGGGAGGGGG-CGCATG----CTCCCTC--GAGGACG---G-TC-TAAC-AACAAA---CCCCGGCGCGGACTGCGCCAAGG-AAAATCTAAAC---GGGAGAGAGCGCTTCCGCCG-CCCCGGGAACGGTGCGCG----TGTCGGAAGC-GCCGC--CTTCTTATAA-----TATCC-ACAACGACTCTCGGCAACGGATATCTCGGCTCTCGCATCGATGAAGAACGTAGCGAAATGCGATACTTGGTGTGAATTGCAGAATCCCGTGAACCATCGAGTCTTTGAACGCAAGTTGCGCCCCAAGCCTTTAGGCCGAGGGCACGTCTGCCTGGGTGTCACGCATCGCTG-CCCCCC-A--AACCC-AA--TCCCC-A-CAGC-CGGTGCGGG-CTTTGAC--GGGGGCGGACATTGGCCTCCCGTGAGA---C-------CC-TC--------------CTCGCGGTTGGCCC--AAATACGAG-TCATCGGCAGC---GGAC-GCCGCGA--CGTTCGGTGGTGG--AATATC--A----TATTCTTTCGAT-CCCCCGCC--GCGCGTGCGCTGCC------TCTCCTAGGCT--C-C--CGACCCT??G-GCGTCCTCTT-ATC-A--------GGACGCACGCAT------CGCGACCCCAG???????????????????????????????????????????????????????????????????????????????????????????????????????????????????????????????????????????????????????????????????????????????????????????????????????????????????????????????????????????????????????????????????????????????????????????????????????????????????????????????????????????????????????????????????????????????????????????????????????????????????????????????????????????????????????????????????????????????????????????????????????????????????????????????????????????????????????????????????????????????????????????????????????????????????????????????????????????????????????????????????????????????????????
	Paullinia_rubiginosa_1			?010?1??1?1?0010001011100001???????????????????????????????????????????????????????????????????????????????????????????????????????????????????????????????????????????????????????????????????????????????????????????????????????????????????????????????????????????????????????????????????????????????????????????????????????????????????????????????????????????????????????????????????????????????????????????????????????????????????????????????????????????????????????????????????????????????????????????????????????????????????????????????CCCCCCA--AACCC-AA--TCCCC-A-CAGC-GGGTGCGGG-CCTTGAC--GGGGGCGGACATTGGCCTCCCGTGAGA--CC--------C-TT--------------CTCGCGGTTGGCCT--AAATACGAG-CCGTCGGCAGC---GCAC-GTCGCGG--CGCTCGGTGGTGG--AATATCA------TTTTCCTTTGAT-CCCCCGTC--GCGCGTGCGCCGCC------TCTCCCAGGCT----C-TCGACCCTCCA-GCGTCTTCTT-----A---TC-G-GGACGCACGCAT------CGCGACCCCA????????????????????????????????????????????????????????????????????????????????????????????????????????????????????????????????????????????????????????????????????????????????????????????????????????????????????????????????????????????????????????????????????????????????????????????????????????????????????????????????????????????????????????????????????????????????????????????????????????????????????????????????????????????????????????????????????????????????????????????????????????????????????????????????????????????????????????????????????????????????????????????????????????????????????????????????????????????????????????????????????????????????????????
	Paullinia_rubiginosa_2			?010?1??1?1?0010001011100001????????????????????????TGAACCTGCGGAAGGATCATTGTCGAAACCTG-CCCAGCAGAA-CGA-CCCGCGAACTGG-TTTCATA--CT---G-C-GGGGTTCCACGCCGGC-TTCC----GTCGCGT-GGCTCCC-C-AT---C-GCCGCCCGGGAGGGGG-CACACG----CTCCCTC--CAGGACG---G-TC-CAAC-AACGAA---CCCCGGCGCGGCCTGCGCCAAGG--AAATCTAAAC---GGGAGAGCGCGCTTCCGCAG-CCCCGGGAACGGTGTGCG----TGTCGGGAGC-GCTGC--CTTCTTCTAT-----CATCC-ATAACGACTCTCGGCAACGGATATCTCGGCTCTCGCATCGATGAAGAACGTAGCGAAATGCGATACTTGGTGTGAATTGCAGAATCCCGTGAACCATCGAGTCTTTGAACGCAAGTTGCGCCCCAAGCCTTTAGGCCGAGGGCACGTCTGCCTGGGTGTCACGCATCGTTGCCCCCCA----AACCC-AA--TCCCC-A-CAGC-GGGTGCGGG-CCTTGAC--GGGGGCGGACATTGGCCTCCCGTGAGA--CC--------C-TT--------------CTCGCGGTTGGCCT--AAATACGAG-CCGTCGGCAGC---GCAC-GTCGCGG--CGCTCGGTGGTGG--AATATCA------TTTTCCTTTGAT-CCCCCGTC--GCGCGTGCGCCGCC------TCTCCCAGGCT----C-TCGACCCTCCA-GCGTCTTCTA---------TC-G-GGACGCACGCAT------CGCGACCC???????????????????????????????GACTTAATTGGATTGAGCCTTGTTATGGAAACATACTAAGTGATAACTTTCAAATTCAGAGAAACCCTGGAATAAAAAATGGGCAATCCTGAGCCAAATCCCGTTTTATGAAAACAAACAGAACAGGGGTTCATAAAGTGAG-AAAGGGGATAGGTGCAGAGACTCAATGGAAGCTGTTCTAACAAATGGAGTTGACTTCTC--T-TTTTTTTTGT-----------AAAG-----ACAGTAAAATGA--ATCCTTCTATCGAATAGCGAAACTTCATAAAGGATGAAGGTTAAGTC-TATATA------CACTATGGATATGAAATGAAAAAGTATCTCAAAAAG-AACAAC-TAAAATCCGTATTTATTATTTATGTTAAT--------------------AAAAAGCAAAAG----AATTGTTGTGAATCGC-----TTCCAAATTGAAGAAAGAATCGAATATTCATTGATCAAATCATTCACTCCATAATCTGGTGGATCGTTTCTTTTGAAGAACTGATT-AATCGGACGAGAATAAAGATAGAGTCCCGTTCTACATGTCAATATCAATACCGGCAACAATGAAATTTATAGTAAGAGGAAAATCCGTCGACTTTAGAAATCGTGAGG
	Paullinia_rufescens_1			???????????????????????????1?????????????????????????????????????GGATCATTGTCGAAACCTG-CCTAGCAGAA-CGA-CCCGCGAACTAG-TTTCATA--CTGTGG-C-GGGGTTCCACGTCGGC-TGCC----GTCGCGT-GGCTCCC-C-GT---C-GCCGCCCTGGAGGGGG-C?CGC?----CTCCCTC--GAGGACG---G-TC-TAAC-AACGAA---CCCCGGCGCGGACTGCGCCAAGG--AAATCGAAAC---GAGAGAGCGCGCTTCCGCCG-CCCCGGGAACGGTGCGCG----TGTCGGGAGC-GCCGC--CTTCTT?TAC-----TGTCC-ATAACGACTCTCGGCAACGGATATCTCGGCTCT?GCATCGATGAAGAACGTAGCGAAATGCGATACTTGGTGTGAATTGCAGAATCCCGTGAACCAT?GAGTCTTTGAACGCAAGTTGCGCCCCAAGCCTTTAGGCCGAGGGCACGCCTGCCTGGGTGTCACGCATCGTTGCCCCCCC-A--AACCC-AA--CCCCC-A-CAGC-GGGTGCGGG-CCTCGAC--GGGGGCGGACATTGGCCTCCCGTGAGA---C-------CC-TT--------------CTCGCGGTTGGCCC--AAATGCGAG-CCGTCGGCAGC---GGAC-GCCGCGG--CGCTCGGTGGTGG--AACATC--G----TATTCCTTTGAT-CCCCCGTC--GCGCGTGCGCTGCC------TCTCCCAGGCT--C-C--CGACCCTTCG-GCGTCCTCTT-ATC-A--------GGACGCGCGCAT------CGCGACCCCAG???????????????????????????????????????????????????????????????????????????????????????????????????????????????????????????????????????????????????????????????????????????????????????????????????????????????????????????????????????????????????????????????????????????????????????????????????????????????????????????????????????????????????????????????????????????????????????????????????????????????????????????????????????????????????????????????????????????????????????????????????????????????????????????????????????????????????????????????????????????????????????????????????????????????????????????????????????????????????????????????????????????????????????
	Paullinia_rufescens_2			???????????????????????????1???????????????????????????????GCGGAAGGATCATTGTCGAAACCTG-CCTAGCAGAA-CGA-CCCGCGAACTAG-TTTCATA--CTGTGG-C-GGGGTTCCACGTCGGC-TGCC----GTCGCGT-GGCTCCC-C-GT---C-GCCGCCCTGGAGGGGG-CACGCG----CTCCCTC--GAGGACG---G-TC-TAAC-AACCAA---CCCCGGCGCGGACTGCGCCAAGG--AAATCGAAAC---GAGAGAGCGCGCTTCCGCCG-CCCCGGGAACGGTGCGCG----TGTCGGGAGC-GCCGC--CTTCTTCTAC-----TGTCC-ATAACGACTCTCGGCAACGGATATCTCGGCTCTCGCATCGATGAAGAACGTAGCGAAATGCGATACTTGGTGTGAATTGCAGAATCCCGTGAACCATCGAGTCTTTGAACGCAAGTTGCGCCCCAAGCCTTTAGGCCGAGGGCACGCCTGCCTGGGTGTCACGCATCGTTGCCCCCCC-A--AACCC-AA--CCCCC-A-CAGC-GGGTGCGGG-CCTCGAC--GGGGGCGGACATTGGCCTCCCGTGAGA---C-------CC-TT--------------CTCGCGGTTGGCCC--AAATGCGAG-CCGTCGGCAGC---GGAC-GCCGCGG--CGCTCGGTGGTGG--AACATC--G----TATTCCTTTGAT-CCCCCGTC--GCGCGTGCGCTGCC------TCTCCCAGGCT--C-C--CGACCCTTCG-GCGTCCTCTT-ATC-A--------GGACGCGCGCAT------CGCGACC?????????????????????????????????????????GGATTGAGCCTTGTTATGGAAACCTACTAAGTGATAACTTTCAAATTCAGAGAAACCCTGGAATAAAAAATGGGCAATCCTGAGCCAAATCCCGTTTTATGAAAACAAACAGAACAGGGGTTCATAAAGTGAG-AAAGGGGATAGGTGCAGAGACTCAATGGAAGCTGTTCTAACAAATGGAGTTGACTTCTCTTT-TTTTTTTTGT-----------AAAG-----ACAGTAAAATGA--ATCCTTCTATCGAATAGCGAAACTTCATAAAGGATGAAGGTTAAGTC-TATATA------CACTATGGATATGAAATGAAAAAGTATCTCAAAAAG-AACAAC-TAAAATCCGTATTTATTATTTATGTTAATAAAAAGCAAAAGAATTTAATAAAAAGCAAAAG----AATTGTTGTGAATCGC-----TTCCAAATTGAAGAAAGAATCGAATATTCATTGATCAAATCATTCA?????????????????????????????????????????????????????????????????????????????????????????????????????????????????????????????????????????????????????
	Paullinia_rugosa_1				?010?1??1?1?0100001011100001?????????????????????????????????????????????????????????????????????????????????????????????????????????????????????????????????????????????????????????????????????????????????????????????????????????????????????????????????????????????????????????????????????????????????????????????????????????????????????????????????????????????????????????????????????????????????????????????????????????????????????????????????????????????????????????????????????????????????????????????????????????????????????????GTTGCCCCCCC-A--AACCC-AA--TCCCC-A-CAGC-GGGTGCGGG-CCTTGAC---TGGGCGGACATTGGCCTCCCGTGAGA--CC--------C-TC--------------CTCGCGGTTGGCCT--AAATACGAG-CCGTCGGCAGC---GGAC-GCCGCGG--CGCTCGGTGGTGG--AATATCA------TTTTCCTACGAT-CCCTCGCC--GCGCGTGCGCCGTC------TGTCCCAGGCT----C-CCGACCCTCCA-GCGTCTTCTT---------ATCA-GGACGCACGCAT------CGCGACCCCAG???????????????????????????????????????????????????????????????????????????????????????????????????????????????????????????????????????????????????????????????????????????????????????????????????????????????????????????????????????????????????????????????????????????????????????????????????????????????????????????????????????????????????????????????????????????????????????????????????????????????????????????????????????????????????????????????????????????????????????????????????????????????????????????????????????????????????????????????????????????????????????????????????????????????????????????????????????????????????????????????????????????????????????
	Paullinia_rugosa_2				?010?1??1?1?0100001011100001????????ACAAGGTTTCCGTAGGTGAACCTGCGGAAGGATCATTGTCGAAACCTG-CATAGCAGAA-CGA-CCCGCGAACTAG-TTTCATA--CT---G-C-GGGGTTCCACGTCGGC-TTTC----GTCGCGT-GGCTCCC-C-AT---C-GCCGCCCTGGAGGGGG-CACACG----CTCCCTC--GAGGATG---G-TC-TAAC-AACGAA---CCCCGGCGCGGA?CGCGCCAAGG--AAATCTAATC---GGGAGAGCGCGCTTCCGCAG-CCCCGGGAACGGTGCGCG----TGTCGGAAGC-GCTGC--CTTCTTCTAT-----CATCC-ATAACGACTCTCGGCAACGGATATCTCGGCTCTCGCATCGATGAAGAACGTAGCGAAATGCGATACTTGGTGTGAATTGCAGAATCCCGTGAACCATCGAGTCTTTGAACGCAAGTTGCGCCCCAAGCCTTTAGGCCGAGGGCACGTCTGCCTGGGTGTCACGCATCGTTG-CCCCCC-A--AACCC-AA--TCCCC-A-CAGC-GGGTGCGGG-CCTTGAC---GGGGCGGACATTGGCCTCCCGTGAGA--CC--------C-TT--------------CTCGCGGTTGGCCT--AAATACGAG-CCGTCGGCAGC---GGAC-GCCGCGG--CGCTCGGTGGTGG--AATATC--A----TTTTCCTACGAT-CCCTCGCC--GCGCGTGCGCCGTC------TGTCCCAGGCT----C-CCGACCCTCCA-GCGTCTTCTT-----A---TC-A-GGACGCGCGCAT------CGCGACCCCAG???????????????????????????????????????????????????????????????????????????????????????????????????????????????????????????????????????????????????????????????????????????????????????????????????????????????????????????????????????????????????????????????????????????????????????????????????????????????????????????????????????????????????????????????????????????????????????????????????????????????????????????????????????????????????????????????????????????????????????????????????????????????????????????????????????????????????????????????????????????????????????????????????????????????????????????????????????????????????????????????????????????????????????
	Paullinia_rugosa_3				?010?1??1?1?0100001011100001????????????GGTTTCCGTAGGTGAACCTGCGGAAGGATCATTGTCGAAACCTG-CATAGCAGAA-CGA-CCCGCGAACTAG-TTTCATA--CT---G-C-GGGGTTCCACGTCGGC-TTTC----GTCGCGT-GGCTCCC-C-AT---C-GCCGCCCTGGAGGGGG-CACACG----CTCCCTC--GAGGATG---G-TC-TAAC-AACGAA---CCCCGGCGCGGA?CGCGCCAAGG--AAATCTAATC---GGGAGAGCGCGCTTCCGCAG-CCCCGGGAACGGTGCGCG----TGTCGGAAGC-GCTGC--CTTCTTCTAT-----CATCC-ATAACGACTCTCGGCAACGGATATCTCGGCTCTCGCATCGATGAAGAACGTAGCGAAATGCGATACTTGGTGTGAATTGCAGAATCCCGTGAACCATCGAGTCTTTGAACGCAAGTTGCGCCCCAAGCCTTTAGGCCGAGGGCACGTCTGCCTGGGTGTCACGCATCGTTG-CCCCCC-A--AACCC-AA--TCCCC-A-CAGC-GGGTGCGGG-CCTTGAC---GGGGCGGACATTGGCCTCCCGTGAGA--CC--------C-TC--------------CTCGCGGTTGGCCT--AAATACGAG-CCGTCGGCAGC---GGAC-GCCGCGG--CGCTCGGTGGTGG--AATATC--A----TTTTCCTACGAT-CCCTCGCC--GCGCGTGCGCCGTC------TGTCCCAGGCT----C-CCGACCCTCCA-GCGTCTTCTT-----A---TC-A-GGACGCGCGCAT------CGCGACCCCAG???????????????????????????????????????????????????????????????????????????????????????????????????????????????????????????????????????????????????????????????????????????????????????????????????????????????????????????????????????????????????????????????????????????????????????????????????????????????????????????????????????????????????????????????????????????????????????????????????????????????????????????????????????????????????????????????????????????????????????????????????????????????????????????????????????????????????????????????????????????????????????????????????????????????????????????????????????????????????????????????????????????????????????
	Paullinia_serjaniifolia			???????????????????????????1???????AACAAGGTTTCCGTAGGTGAACCTGCGGAAGGATCATTGTCGAAACCTG-CCTAGCAGAA-CGA-CCCGCGAACCGG-TTTCATA--CT---G-C-GGGGTTCCACGTCGGC-TTCC----GTCGCGT-GGCTCCC-C-AT---C-GCCGCCCGGGAGGGGG-CACAAG----CTCCCTC--TCGGACG---G-TCTTAAC-AACAAA---CCCCGGCGCGAT?TGCGCCAAGG--AAATCTAAAC---GGGAGAGCGTGCTTCCGCCG-CCCCGGGAACGGTGCGCG----TGTGGGAAGC-GCTGC--CTTCTTCTAT-----TATCC-ATAACGACTCTCGGCAACGGATATCTCGGCTCTCGCATCGATGAAGAACGTAGCGAAATGCGATACTTGGTGTGAATTGCAGAATCCCGTGAACCATCGAGTCTTTGAACGCAAGTTGCGCCCCAAGCCGTTAGGCCGAGGGCACGTCTGCCTGGGTGTCACGCATCGTTGCCCCCCC-A--AACCC-AA--TCCCC-ACTAGC-CGGTGCGGG-CTTTGGC--GGGGGCGGACATTGGCCTCCCGTGAGA-CCC----------TT--------------CTCGCGGTTGGTCC--AAATACGAG-CCGGCGGCAAC---ATAC-GCCGCGA--CGTTCGGTGGTGGTAAATATCATATT--TATTCCTTCGATACCTCCGTC--GCGCGTGCGTTGCC------TCTCTTAGGCT----C-CCGGCCCTTTC-GCGTCCTGCCAATC--------A-GGACGCACGCAT------CGCGACCCC?????????????????????????????????????????????????????????????????????????????????????????????????????????????????????????????????????????????????????????????????????????????????????????????????????????????????????????????????????????????????????????????????????????????????????????????????????????????????????????????????????????????????????????????????????????????????????????????????????????????????????????????????????????????????????????????????????????????????????????????????????????????????????????????????????????????????????????????????????????????????????????????????????????????????????????????????????????????????????????????????????????????????????????
	Paullinia_simulans				???????????????????????????1???????AACAAGGTTTCCGTAGGTGAACCTGCGGAAGGATCATTGTCGAAACCTG-CCCAGCAGAA-CGA-CCCGCGAACTAG-TTTCATA--CT---G-C-GGGGTTCCACGTCGGC-TTCC----GTCGCGT-GGCTCCC-C-AT---C-GCCGCCCGAGAGGGGG-CACACG----CTCCCTC--GACGGCG---G-TC-TAAC-AACAAA---CCCCGGCGCGGACTGCGCCAAGG--AAATCTAAAC---GGGAGAGCGCGCTTCCGCCG-CCCCGGGAACGGTGCGCG----TGTCGGAAGC-TCCGC--CTTCTTCTATTA---TATCC-ATAACGACTCTCGGCAACGGATATCTCGGCTCTCGCATCGATGAAGAACGTAGCGAAATGCGATACTTGGTGTGAATTGCAGAATCCCGTGAACCATCGAGTCTTTGAACGCAAGTTGCGCCCCAAGCCATTAGGCCGAGGGCACGTCTGCCTGGGTGTCACGCATCGTTGCCCCCCC-A--AACCC-AA--TCCCC-A-CAGC-TGGTGCGGG-CTCTTGC--GGGGGCGGAAATTGGCCTCCCGTGCGA---C-------CC-TT--------------CTCGCGGTTGGCCC--AAATACGAG-TCATCGGCAGC---GGAC-GCCGCGA--CGTTCGGTGGTGG--AATATC--G----TATTCTTTCGAA-CCCTCGCC--GCGCGCGCGTTGCC------TCCCACAGGCT--C-C--CGACCCTTTA-GCGTCTTCTT-AT?-G---??-G-AGACGCACGCAT------CGCGACCCCAG???????????????????????????????????????????????????????????????????????????????????????????????????????????????????????????????????????????????????????????????????????????????????????????????????????????????????????????????????????????????????????????????????????????????????????????????????????????????????????????????????????????????????????????????????????????????????????????????????????????????????????????????????????????????????????????????????????????????????????????????????????????????????????????????????????????????????????????????????????????????????????????????????????????????????????????????????????????????????????????????????????????????????????
	Paullinia_sp._1					???????????????????????????1???????AACAAGGTTTCCGTAGGTGAACCTGCGGAAGGATCATTGTCGAAACCTG-CCCAGCAGAA-CGA-CCCGCGAACCAG-TTCCATG--CT---G-C-GGGGTTCCACGTCGGC-TTCG----GTCGCGT-GGCTCCC-C-AT---C-GCCGCCCGGGAGGGGC-CACACG----CTCCCTC--GAGGACG---G-TC-TAAC-AACGAA---CCCCGGCGCGGGCCGCGCCAAGG--AAATCTAAAC---GGGAGAGCGCGCTTCCGCCG-CCCCGGGAACGGTGCGCG----CGTCGGGAGC-GCTGC--CTTCTTCTAT-----TATCC-ATAACGACTCTCGGCAACGGATATCTCGGCTCTCGCATCGATGAAGAACGTAGCGAAATGCGATACTTGGTGTGAATTGCAGAATCCCGTGAACCATCGAGTCTTTGAACGCAAGTTGCGCCCCAAGCCTTTGGGCCGAGGGCACGCCTGCCTGGGTGTCACGCATCGTTG-CCCCCC-A--AGCCC-AA--TCCCC-A-CAGC-GGGTGCGGG-CCTTG?C--GGGGGCGGACATTGGCCTCCCGTGAGG--CC--------C-TT--------------CTCGCGGTTGGCCT--AAATACGAG-CCGTCGGCAGC---GG---GCCGCGG--CGATCGGTGGTGG--AATATCATA----TATTCTTTCGAT-CCCCCGTC--GCGCGCGCGCTGCC------TCCCCCGGGCT----C-CCGACCCTTCG-GCGTCCTCTT-----A---TC-A-GGACGCACGCAT------CGCGACCCCA????????????????????????????????????????????????????????????????????????????????????????????????????????????????????????????????????????????????????????????????????????????????????????????????????????????????????????????????????????????????????????????????????????????????????????????????????????????????????????????????????????????????????????????????????????????????????????????????????????????????????????????????????????????????????????????????????????????????????????????????????????????????????????????????????????????????????????????????????????????????????????????????????????????????????????????????????????????????????????????????????????????????????????
	Paullinia_sp._2					???????????????????????????1???????AACAAGGTTTCCGTAGGTGAACCTGCGGAAGGATCATTGTCGAAACCTG-CCCAGCAGAA-CGA-CCCGCGAACCAG-TTCCATG--CT---G-C-GGGGTTCCACGTCGGC-TTCG----GTCGCGT-GGCTCCC-C-AT---C-GCCGCCCGGGAGGGGC-CACACG----CTCCCTC--GAGGACG---G-TC-TAAC-AACGAA---CCCCGGCGCGGGCCGCGCCAAGG--AAATCTAAAC---GGGAGAGCGCGCTTCCGCCG-C?CCGGGAACGGTGCGCG----CGTCGGGAGC-GCTGC--CTTCTTCTAT-----TATCC-ATAACGACTCTCGGCAACGGATATCTCGGCTCTCGCATCGATGAAGAACGTAGCGAAATGCGATACTTGGTGTGAATTGCAGAATCCCGTGAACCATCGAGTCTTTGAACGCAAGTTGCGCCCCAAGCCTTTGGGCCGAGGGCACGCCTGCCTGGGTGTCACGCATCGTTG-CCCCCC-A--AGCCC-AA--TCCCC-A-CAGC-GGGTGCGGG-CCTTG?C--GGGGGCGGACATTGGCCTCCCGTGAGG--CC--------C-TT--------------CTCGCGGTTGGCCT--AAATACGAG-CCGTCGGCAGC---GG---GCCGCGG--CGATCGGTGGTGG--AATATCATA----TATTCTTTCGAT-CCCCCGTC--GCGCGCGCGCTGCC------TCCCCCGGGCT----C-CCGACCCTTCG-GCGTCCTCTT-----A---TC-A-GGACGCACGCAT------CGCGACCCCAG???????????????????????????????????????????????????????????????????????????????????????????????????????????????????????????????????????????????????????????????????????????????????????????????????????????????????????????????????????????????????????????????????????????????????????????????????????????????????????????????????????????????????????????????????????????????????????????????????????????????????????????????????????????????????????????????????????????????????????????????????????????????????????????????????????????????????????????????????????????????????????????????????????????????????????????????????????????????????????????????????????????????????????
	Paullinia_sp._3					???????????????????????????1???????AACAAGGTTTCCGTAGGTGAACCTGCGGAAGGATCATTGTCGAAACCTG-CCCAGCAGAA-CGA-CCCGCGAACTAG-TCTCGTA--CT---G-C-GGGGTTCCACGCCGGC-TCCC----GTCGCGT-GGCTCCC-C-AT---C-GCCGCCCGGGAGGGGG-CACACG----CTCCCTC--CGGGACG---G-TC-TAAC-AACAAA---CCCCGGCGCGGGCTGCGCCAAGG--AAATCTAAAC---GGGAGAGAGCGCTTCCGCCG-CCCCGGGAACGGTGCGCG----TGCCGGAAGC-GCCGC--CTTCTTCTAT-----TATCC-ATAACGACTCTCGGCAACGGATATCTCGGCTCTCGCATCGATGAAGAACGTAGCGAAATGCGATACTTGGTGTGAATTGCAGAATCCCGTGAACCATCGAGTCTTTGAACGCAAGTTGCGCCCCAAGCCGTCAGGCCGAGGGCACGTCTGCCTGGGTGTCACGCATCGTTGCCCCCCC-A--AGCCC-AA--TCCCC-A-CAGC-TGGTGCGGG-CTTTGAC--GGGGGCGGACATTGGCCTCCCGTGCGA---C-------CC-TT--------------CTCGCGGTTGGCCC--AAATACGAG-TCATCGGCAGC---GGAC-GCCGCGA--CGTTCGGTGGTGG--AATATC--G----TATTCTTTCGAT-CCCTCGTC--GCGCCCGCGTCGCC------TCTTCCAGGCT--C-C--CGACCCTTGA-GCGTCCTCTT-ATC-G--------GGACGCACGCAT------CGCGACCCCAG???????????????????????????????????????????????????????????????????????????????????????????????????????????????????????????????????????????????????????????????????????????????????????????????????????????????????????????????????????????????????????????????????????????????????????????????????????????????????????????????????????????????????????????????????????????????????????????????????????????????????????????????????????????????????????????????????????????????????????????????????????????????????????????????????????????????????????????????????????????????????????????????????????????????????????????????????????????????????????????????????????????????????????
	Paullinia_sp._4					???????????????????????????1?????????????????CCGTAGGTGAACCTGCGGAAGGATCATTGTCGAAACCTG-CCCAGCAGAA-CGA-CCCGCGAACCAG-TTCCATG--CT---G-C-GGGGTTCCACGTCGGC-TTCG----GTCGCGT-GGCTCCC-C-AT---C-GCCGCCCGGGAGGGGC-CACACG----CTCCCTC--GAGGACG---G-TC-TAAC-AACGAA---CCCCGGCGCGGGCCGCGCCAAGG--AAATCTAAAC---GGGAGAGCGCGCTTCCGCCG-CCCCGGGAACGGTGCGCG----CGTCGGGAGC-GCTGC--CTT?TT?TAT-----TATCC-ATAACGACTCTCGGCAACGGATATCTCGGCTCTCGCATCGATGAAGAACGTAGCGAAATGCGATACTTGGTGTGAATTGCAGAATCCCGTGAACCATCGAGTCTTTGAACGCAAGTTGCGCCCCAAGCCTTTGGGCCGAGGGCACGCCTGCCTGGGTGTCACGCATCGTTG-CCCCCC-A--AGCCC-AA--TCCCC-A-CAGC-GGGTGCGGG-CCTTGAC--GGGGGCGGACATTGGCCTCCCGTGAGG--CC--------C-TT--------------CTCGCGGTTGGCCT--AAATACGAG-CCGTCGGCAGC---GG---GCCGCGG--CGATCGGTGGTGG--AATATCATA----TATTCTTTCGAT-CCCCCGTC--GCGCGCGCGCTGCC------TCCCCCGGGCT----C-CCGACCCTTCG-GCGTCCTCTT-----A---TC-A-GGACGCACGCAT------CGCGACCCCAG???????????????????????????????????????????????????????????????????????????????????????????????????????????????????????????????????????????????????????????????????????????????????????????????????????????????????????????????????????????????????????????????????????????????????????????????????????????????????????????????????????????????????????????????????????????????????????????????????????????????????????????????????????????????????????????????????????????????????????????????????????????????????????????????????????????????????????????????????????????????????????????????????????????????????????????????????????????????????????????????????????????????????????
	Paullinia_sp._5					???????????????????????????1???????AACAAGGTTTCCGTAGGTGAACCTGCGGAAGGATCATTGTCGAAACCTG-CCCAGCAGAA-CGA-CCCGCGAACTAG-TTTCATA--CT---G-C-GGGGTTCCACGTCGGC-TTCC----GTCGCGT-GGCTCCC-C-AT---C-GCCGCCCGAGGGGGGG-CACATG----CTCCCTC--GAGGACG---G-TC-CAAC-AACCAA---CCCCGGCGCGGACCGCGCCAAGG--AAATCTAAAC---GGGAGAGCGCGCTTCCGCCG-TCCCGGGAACGGTGCGCG----TGTCGGAAGC-GCTGC--CTTCTT?TAT-----TATCC-AGAACGACTCTCGGCAACGGATATCTCGGCTCTCGCATCGATGAAGAACGTAGCGAAATGCGATACTTGGTGTGAATTGCAGAATCCCGTGAACCATCGAGTCTTTGAACGCAAGTTGCGCCCCAAGCCTTTAGGCCGAGGGCACGCCTGCCTGGGTGTCACGCATCGTTGCCCCCCA-A--AACCC-AA--TCCCC-A-CAGC-GGGCGCGGG-CTTTGAC-GGGGGGCGGACACTGGCCTCCCGTGAGA---C-------CC-TC--------------CTCGCGGTTGGCCC--AAATGCGAG-CCGTCGGCAGC---GGAC-GCCGCGA--CGTTCGGTGGTGG--AATATC--A---TTATTCTTTCGAT-CCCCCGTC--GCGCGTGCGCCGCC------CATCGTAGGCT-CC-C--CGACCCTTCG-GCGTCTTCTC-TTC-G---GC-G-GGACGCACGCAC------CGCGACCCCA????????????????????????????????????????????????????????????????????????????????????????????????????????????????????????????????????????????????????????????????????????????????????????????????????????????????????????????????????????????????????????????????????????????????????????????????????????????????????????????????????????????????????????????????????????????????????????????????????????????????????????????????????????????????????????????????????????????????????????????????????????????????????????????????????????????????????????????????????????????????????????????????????????????????????????????????????????????????????????????????????????????????????????
	Paullinia_sphaerocarpa			???????????????????????????1???????AACAAGGTTTCCGTAGGTGAACCTGCGGAAGGATCATTGTCGAAACCTG-CCCAGCAGAA-CGA-CCCGCGAACTAG-TTTCAAA--CT---G-CGGGGGTTCCACGTCGGC-TTCC----GTCGCTT-GGCTCCC-C-GT---C-GCCTCCCCCGAGGGGG-CACACG----CTCCCTC--GAGGACG---G-TC-TAAC-AACGAA---CCCCGGCGCGGACTGCGCCAAGG--AAATCTGAAC---GGGAGAGCGCGCTTCCGCCG-CCCCGGGAACGGTGCGCG----TGTAGGGAGC-GCCGC--C?TCTTCTAC-----TATCC-ACAACGACTCTCGGCAACGGATATCTCGGCTCTCGCATCGATGAAGAACGTAGCGAAATGCGATACTTGGTGTGAATTGCAGAATCCCGTGAACCATC???T????GAA?GCAAGT?GC?CCCCAAGCCTTTAGGC?GAGGGCA?GT???C?TGGGTGTCACGCATCGT??CCCCCC--A--AACCC-AA--TCCCC-?-CAGC-GGGT?CGGG-CC??GAA--GGGGG??T?CGCTGGCCTCCCGTGAGA---C-------CC-TT--------------CTCGCGGTTGGCCC--AAATACGAG-CCGTCGGCAGC---GGAC-GCCGCGG--CGCTCGGTGGTGG--AACATC--A----CGTTCCTTCGAT-CCCCCGTC--GCGCGTGCGCTGCC------TCTCCCAGGCT--C-C--CGACCCTT?G-GC?TCTTCTT-ATC-A--------GGACGCACGCAT------CGCGACCCCAG???????????????????????????????????????????????????????????????????????????????????????????????????????????????????????????????????????????????????????????????????????????????????????????????????????????????????????????????????????????????????????????????????????????????????????????????????????????????????????????????????????????????????????????????????????????????????????????????????????????????????????????????????????????????????????????????????????????????????????????????????????????????????????????????????????????????????????????????????????????????????????????????????????????????????????????????????????????????????????????????????????????????????????
	Paullinia_spicata				?010?1??1?1?0100001011111001??????????????????CGTAGGTGAACCTGCGGAAGGATCATTGTCGAAACCTG-CCCAGCAGAG-CGA-CCCGCGAACTAG-TTTCTTA--CT---G-C-GGGGTTCCACGTCGGC-TTCC----GTCGCGT-GGCTCCC-C-AT---C-GCCGCCCGAGAGGGGG-CTCATG----CTCCCTC--GAGGGCG---G-TC-TAAC-AACAAC---CCCCGGCGCGGACTGCGCCAAGG--AAATTTAAAC---GGGAGAGCGCGCTTCCGCCG-CCCCGGGAACGGTGCGCG----TGTCGGAAGC-TCTGC--CTTCTTCTAT-----TATCC-ATAACGACTCTCGGCAACGGATATCTCGGCTCTCGCATCGATGAAGAACGTAGCGAAATGCGATACTTGGTGTGAATTGCAGAATCCCGTGAACCATCGAGTCTTTGAACGCAAGTTGCGCCCCAAGCCTTTAGGCCGAGGGCACGTCTGCCTGGGTGTCACGCATCGTTGCCCCCTC-A--AACCC-AA--TCCCC-A-TAGC-GGGTGCGGG-CTCTTGC--GGGGGCGAAAATTGGCCTCCCGTGCGA---C-------CC-TT--------------CTCGCGGTTGGCCC--AAATACGAG-TCATCGGCAGC---GGAC-GCCGCGA--CGTTCGGTGGTGG--AATACC--G----TATTCTTTCGAA-CCCTCGTC--GCGCGCGCGTTGCC------TCCCACAGGCT--C-C--CGACCCTTTA-GCGTCTTCTT-ATC-G---AT-G-AGACGCACGCAT------CGCGACCCC??????????????????????????????GACTTAATTGGATTGAGCCTTGTTATGGAAACATACTAAGTGATAACTTTCAAATTCAGAGAAACCCTGGAATAAAAAATGGGCAATCCTGAGCCAAATCCCGTTTTATGAAAACAAACAGAACAGGGGTTCATAAAGTGAG-AAAGGGGATAGGTGCAGAGACTCAATGGAAGCTGTTCTAACAAATGGAGTTGACTTCTC----TTTTTTTTGT-----------AAAG-----ACAGTAAAATGA--ATCCTTCTATCGAATAGCGAAACTTCATAAAGGATGAAGGTTAAGTC-TATATA------CACTATGGATATGAAATGAAAAAGTATCTCAAAAAG-AACAAC-TAAAATCCGTATTTATTATTTATGTTAAT--------------------AAAAAGCAAAAG----AATTGTTGTGAATCGC-----TTCCAAATTGAAGAAAGAATCGAATATTCATTGATCAAATCATTCACTCCATAATCTGGTAGATCGTTTCTTTTGAAGAACTGATT-AATCGGACGAGAATAAAGATAGAGTCCCGTTCTACATGTCAATATCAATACCGGCAACAATGAAATTTATAGTAAGAGGAAAATCCGTCGACTTTAGAAATCGTGAGG
	Paullinia_sprucei				?010?1??1?1?0010001011111001??????????????????????????????????????????????????????????????????????????????????????????????????????????????????????????????????????????????????????????????????????????????????????????????????????????????????????????????????????????????????????????????????????????????????????????????????????????????????????????????????????????????????????????????????????????????????????????????????????????????????????????????????????????????????????????????????????????????????????????????????????????????????????????????CCCCCCCA--AGCCC-AA--TCCCC-A-CGGC-GGGTGCGGG-CGTTGAC--GGGGGCGGACATTGGCCTCCCGTGAGA--CC--------C-CC--------------ATCGCGGTTGGCCC--AAATACGAG-TCATCGGCAGC---GGAC-GCCGCGA--CGTTCGGTGGTGG--AAAATCGAA----CGATCCTCCGAT-CCCCGGTC--GCGC--GCGCCGCC------CGTCCCAGGCT-CC----CGGCCCTTCG-GCGTCTC?TT-----A---------GACGCACGC------ACCGCGACCCCAG???????????????????????????????????????????????????????????????????????????????????????????????????????????????????????????????????????????????????????????????????????????????????????????????????????????????????????????????????????????????????????????????????????????????????????????????????????????????????????????????????????????????????????????????????????????????????????????????????????????????????????????????????????????????????????????????????????????????????????????????????????????????????????????????????????????????????????????????????????????????????????????????????????????????????????????????????????????????????????????????????????????????????????
	Paullinia_stellata_1			???????????????????????????1???????AACAAGGTTTCCGTAGGTGAACCTGCGGAAGGATCATTGTCGAAACCTG-CATAGCAGAA-CGA-CCCGCGAACTAG-TTTCATA--CT---G-C-GGGGTTCCACGTCGGC-TTTC----GTCGCGT-GGCTCCC-C-AT---C-GCCGCCCTGGAGGGGG-CACACG----CTCCCTC--GAGGATG---G-TC-TAAC-AACGAA---CCCCGGCGCGGACTGCGCCAAGG--AAATCTAATC---GGGAGAGCGCGCTTCCGCAG-CCCCGGGAACGGTGCGCG----TGTCGGAAGC-GCTGC--CTTCTTCTAT-----CATCC-ATAACGACTCTCGGCAACGGATATCTCGGCTCTCGCATCGATGAAGAACGTAGCGAAATGCGATACTTGGTGTGAATTGCAGAATCCCGTGAACCATCGAGTCTTTGAACGCAAGTTGCGCCCCAAGCCTTTAGGCCGAGGGCACGTCTGCCTGGGTGTCACGCATCGTTG-CCCCCC-A--AACCC-AA--TCCCC-A-CAGC-GGGTGCGGG-CCTTGAC---GGGGCGGACATTGGCCTCCCGTGAGA--CC--------C-TC--------------CTCGCGGTTGGCCT--AAATACGAG-CCGTCGGCAGC---GGAC-GCCGCGG--CGCTCGGTGGTGG--AATATC--A----TTTTCCTACGAT-CCCTCGCC--GCGCGTGCGCCGTC------TGTCCCAGGCT----C-CCGACCCTCCA-GCGTCTTCTT-----A---TC??-GGACGCACGCAT------CGCGACCCCA????????????????????????????????????????????????????????????????????????????????????????????????????????????????????????????????????????????????????????????????????????????????????????????????????????????????????????????????????????????????????????????????????????????????????????????????????????????????????????????????????????????????????????????????????????????????????????????????????????????????????????????????????????????????????????????????????????????????????????????????????????????????????????????????????????????????????????????????????????????????????????????????????????????????????????????????????????????????????????????????????????????????????????
	Paullinia_stellata_2			???????????????????????????1AAGTCGTAACAAGGTTTCCGTAGGTGAACCTGCGGAAGGATCATTGTCGAAACCTG-CATAGCAGAA-CGA-CCCGCGAACTAG-TTTCATA--CT---G-C-GGGGTTCCACGTCGGC-TTTC----GTCGCGT-GGCTCCC-C-AT---C-GCCGCCCTGGAGGGGG-CACACG----CTCCCTC--GAGGATG---G-TC-TAAC-AACGAA---CCCCGGCGCGGACTGCGCCAAGG--AAATCTAATC---GGGAGAGCGCGCTTCCGCAG-CCCCGGGAACGGTGCGCG----TGTCGGAAGC-GCTGC--CTTCTTCTAT-----CATCC-ATAACGACTCTCGGCAACGGATATCTCGGCTCTCGCATCGATGAAGAACGTAGCGAAATGCGATACTTGGTGTGAATTGCAGAATCCCGTGAACCATCGAGTCTTTGAACGCAAGTTGCGCCCCAAGCCTTTAGGCCGAGGGCACGTCTGCCTGGGTGTCACGCATCGTTGCCCCCCC-A--AACCC-AA--TCCCC-A-CAGC-GGGTGCGGG-CCTTGAC---GGGGCGGACATTGGCCTCCCGTGAGA--CC--------C-TC--------------CTCGCGGTTGGCCT--AAATACGAG-CCGTCGGCAGC---GGAC-GCCGCGG--CGCTCGGTGGTGG--AATATC--A----TTTTCCTACGAT-CCCTCGCC--GCGCGTGCGCCGTC------TGTCCCAGGCT----C-CCGACCCTCCA-GCGTCTTCTT-----A---TC-A-GGACGCACGCAT------CGCGACCCC??????????????????????????????GACTTAATTGGATTGAGCCTTGTTATGGAAACATACTAAGTGATAACTTTCAAATTCAGAGAAACCCTGGAATAAAAAATGGGCAATCCTGAGCCAAATCCCGTTTTATGAAAACAAACAGAACAGGGGTTCATAAAGTGAG-AAAGGGGATAGGTGCAGAGACTCAATGGAAGCTGTTCTAACAAATGGAGTTGACTTCTC--T-TTTTTTTTGT-----------AAAG-----ACAGTAAAATGA--ATCCTTCTATCGAATAGCGAAACTTCATAAAGGATGAAGGTTAAGTC-TATATA------CACTATGGATATGAAATGAAAAAGTATCTCAAAAAG-AACAAC-TAAAATCCGTATTTATTATTTATGTTAAT--------------------AAAAAGCAAAAG----AATTGTTGTGAATCGC-----TTCCAAATTGAAGAAAGAATCGAATATTCATTGATCAAATCATTCACTCCATAATCTGGTGGATCGTTTCTTTTGAAGAACTGATT-AATCGGACGAGAATAAAGATAGAGTCCCGTTCTACATGTCAATATCAATACCGGCAACAATGAAATTTATAGTAAGAGGAAAATCCGTCGACTTTAGAAATCGTGAGG
	Paullinia_stipitata_1			???????????????????????????1?????????????GTTTCCGTAGGTGAACCTGCGGAAGGATCATTGTCGAAACCTG-CCCAGCAGAA-CGA-CCCGCGAACTAG-TTTCATG--CT---G-C-GGGGTTCCACGTCGGC-TTCC----GTCGCGT-GGCTCCC-C-AT---C-GCCGCCTGGGAGGGAG-CGCGAT----CTCCCTC--GAGGGCG---G-TC-TAAC-AACAAA---C?CCGGCGCGGGCTGCGCCAAGG--AAATCTAAAC---GGGAGAGCGTGCTTCCGCCG-CCCCGGCAACGGTGCGCG----CGTCGGGAGC-GCTGC--CTT?TT?TAT-----TATCC-ATAACGACTCTCGGCAACGGATATCTCGGCTCTCGCATCGATGAAGAACGTAGCGAAATGCGATACTTGGTGTGAATTGCAGAATCCCGTGAACCATCGAGTCTTTGAACGCAAGTTGCGCCCCAAGCCTTTAGGCCGAGGGCACGTCTGCCTGGGTGTCACGCATCGTTGCCCCCAC-A--AACCC-GA--TCCAC-A-TAGC-TGGCGCGGG-CTTTGGC--GGGGGCGGACATTGGCCTCCCGTGCGT--TC--------C-TT--------------CTCGCGGTTGGCCC--AAATACGAG-CCGGCGGCAGC---GGGC-GCCGCGA--CGGTCGGTGGCGG--AACATCAT-----TATTCCTTCGAT-CCCCCGTC--GCGCGTGCGTTGCC------CCT??CAGGCT----C-CAGACCCTTTC-GCGTCCTGCC---------AACG-GGACGCACGCAT------CGCGACCCCA????????????????????????????????????????????????????????????????????????????????????????????????????????????????????????????????????????????????????????????????????????????????????????????????????????????????????????????????????????????????????????????????????????????????????????????????????????????????????????????????????????????????????????????????????????????????????????????????????????????????????????????????????????????????????????????????????????????????????????????????????????????????????????????????????????????????????????????????????????????????????????????????????????????????????????????????????????????????????????????????????????????????????????
	Paullinia_stipitata_2			???????????????????????????1???????AACAAGGTTTCCGTAGGTGAACCTGCGGAAGGATCATTGTCGAAACCTG-CCCAGCAGAA-CGA-CCCGCGAACTAG-TTTCATG--CT---G-C-GGGGTTCCACGTCGGC-TTCC----GTCGCGT-GGCTCCC-C-AT---C-GCCGCCTGGGAGGGAG-CGCGAT----CTCCCTC--GAGGGCG---G-TC-TAAC-AACAAA---C?CCGGCGCGGGCTGCGCCAAGG--AAATCTAAAC---GGGAGAGCGTGCTTCCGCCG-CCCCGGCAACGGTGCGCG----CGTCGGGAGC-GCTGC--CTTCTTCTAT-----TATCC-ATAACGACTCTCGGCAACGGATATCTCGGCTCTCGCATCGATGAAGAACGTAGCGAAATGCGATACTTGGTGTGAATTGCAGAATCCCGTGAACCATCGAGTCTTTGAACGCAAGTTGCGCCCCAAGCCTTTAGGCCGAGGGCACGTCTGCCTGGGTGTCACGCATCGTTGCCCCCAC-A--AACCC-GA--TCCAC-A-TAGC-TGGCGCGGG-CTTTGGC--GGGGGCGGACATTGGCCTCCCGTGCGT--TC--------C-TT--------------CTCGCGGTTGGCCC--AAATACGAG-CCGGCGGCAGC---GGGC-GCCGCGA--CGGTCGGTGGCGG--AACATC--A--T-TATTCCTTCGAT-CCCCCGTC--GCGCGTGCGTTGCC------CCT???AGGCT----CC-AGACCCTTTC-GCGTCCTGCC-AAC--------G-GGACGCACGCAT------CGCGACCCCAG???????????????????????????????????????????????????????????????????????????????????????????????????????????????????????????????????????????????????????????????????????????????????????????????????????????????????????????????????????????????????????????????????????????????????????????????????????????????????????????????????????????????????????????????????????????????????????????????????????????????????????????????????????????????????????????????????????????????????????????????????????????????????????????????????????????????????????????????????????????????????????????????????????????????????????????????????????????????????????????????????????????????????????
	Paullinia_subrotunda			???????????????????????????1???????AACAAGGTTTCCGTAGGTGAACCTGCGGAAGGATCATTGTCGAAACCTG-CCCAGCAGAA-CGA-CCCGCGAACTAG-TTTCATA--CT---G-C-GGGGTTCCA??T?GGC-TTCC----GTCGCGT-GGCTCCC-C-AT---C-GCCGCCCGAGAGGGGG-CACACG----CTCCCTC--GAGGACG---G-TC-CAAC-AACCAA---CCCCGGCGCGGACCGCGCCAAGG--AAATCTAAAC---GGGAGAGCGCGCTTCCGCCG-TCCCGGGAACGGTGCGCG----TGTCGGAAGC-GCTGC--CTTCTTTTAT-----TATCC-AGAACGACTCTCGGCAACGGATATCTCGGCTCTCGCATCGATGAAGAACGTAGCGAAATGCGATACTTGGTGTGAATTGCAGAATCCCGTGAACCATCGAGTCTTTGAACGCAAGTTGCGCCCCAAGCCTTTAGGCCGAGGGCACGCCTGCCTGGGTGTCACGCATCGTTGCCCCCCC-A--AACCC-AA--TCCCC-A-CAGC-GGGCGCGGG-CTTTGAC-GGGGGGCGGACACTGGCCTCCCGTGAGA---C-------CC-TA--------------CTCGCGGTTGGCCC--AAATACGAG-CCGTCGGCAGC---GGAC-GCCGCGA--CGTTCGGTGGTGG--AATATC--A---TTATTCTTTCGAT-CCTCCGTC--GCGCGTGCGCCGCC------CATCGTAGGCT-CC-C--CGACCCTTCG-GCGTCTTCTC-TTC-G---GC-A-?GACGCAC?CAC------CGCGACCCCAG???????????????????????????????????????????????????????????????????????????????????????????????????????????????????????????????????????????????????????????????????????????????????????????????????????????????????????????????????????????????????????????????????????????????????????????????????????????????????????????????????????????????????????????????????????????????????????????????????????????????????????????????????????????????????????????????????????????????????????????????????????????????????????????????????????????????????????????????????????????????????????????????????????????????????????????????????????????????????????????????????????????????????????
	Paullinia_ternata				???????????????????????????1???????AACAAGGTTTCCGTAGGTGAACCTGCGGAAGGATCATTGTCGAAACCTG-CCTAGCAGAA-CGA-CCCGCGAACTCG-TTTCATA--CT---G-C-GGGGTTCCACGTCGGC-TTCC----GCCGTGT-GGCTCCC-C-AT---C-GCCGCCCGGGAGGGGG-CACA?G----CTCCCTC--AAGGGCG---G-TC-TAAC-AACGAA---CCCCGGCGCGGACTGCGCCAAGG--AAATCTAAAC---GGGAGAGCGCGCTTCCGCCG-CCCTGGGAACGGTGCGCG----TGCCGGAAGT-GCCGC--CTTCTTCTAT-----TATCC-ATAACGACTCTCGGCAACGGATATCTCGGCTCTCGCATCGATGAAGAACGTAGCGAAATGCGATACTTGGTGTGAATTGCAGAATCCCGTGAACCATCGAGTCTTTGAACGCAAGTTGCGCCCCAAGCCTTTAGGCCGAGGGCACGTCTGCCTGGGTGTCACGCATCGTTG-CCCCCC-A--AACCCAAA--TCCCC-A-T-GC-GGGAGCGGG-CATTGAA--GGGGGCGGACATTGGCCTCCCGTGAGA---C-------CC-TT--------------CTCGCGGTTGGCCC--AAATACGAG-TCATCGGCAGC---GGAT-GCCGCGA--CGTTCGGTGGTGG--AAAATCAAA----CGATCCTTCGAT-CCCCCGTC--GCTCGTCCGCTG-C------TCTTCTAGGCT--C-C--CGACCCTTTA-GCGTATTCTT-ATC-A--------GGACGCACGCAT------CGCGACCCCAG???????????????????????????????????????????????????????????????????????????????????????????????????????????????????????????????????????????????????????????????????????????????????????????????????????????????????????????????????????????????????????????????????????????????????????????????????????????????????????????????????????????????????????????????????????????????????????????????????????????????????????????????????????????????????????????????????????????????????????????????????????????????????????????????????????????????????????????????????????????????????????????????????????????????????????????????????????????????????????????????????????????????????????
	Paullinia_tomentosa				???????????????????????????1???????AACAAGGTTTCCGTAGGTGAACCTGCGGAAGGATCATTGTCGAAACCTG-CCCGGCAGAA-CGA-CCCGCGAACTCG-TTTCCTA--CG-----C-GGGGCTCCACGTC--------------CGCGT-GGCTCCC-C-GT---C-GCCGCCCGGGAGGGGC-C?CGTG----CTCCCCC--GAGGACG---G-TC-CAAC-AACGAA--CCCCCGGCGCGGACTGCGCCAAGG-AAAATA?AAAC---TGGAGAGCGCGCTTCCGCCG-C?CCGGGAACGGTGCGCG----TGCCGGAAGC-GTCGC--CTT?TTCTGT-----AATCC-ATAACGACTCTCGGCAACGGATATCTCGGCTCTCGCATCGATGAAGAACGTAGCGAAATGCGATACTTGGTGTGAATTGCAGAATCCCGCGAACCATCGAGTCTTTGAACGCAAGTTGCGCCCCAAGCCTTTAGGCCGAGGGCACGTCTGCCTGGGTGTCACGCACCGTTGCCCCCCC-A--AGCCC-AA--TCCCC-A-CGGC-GGGAGCGGG-CGTCGGC--GGGGGCGGACATTGGCCTCCCGTGAGA---C-------CC-CC--------------CTCGCGGTTGGCCC--AAATACGAG-CCGTCGGCAGC---GGAC-GCCGCGA--CGTTCGGTGGTGA--AAA------------ATCCTTCGAT-CCCCCGTC--GCGCGCG--CCGCC------CGTCCTAGGCT--C-C--CGACCCTTCG-GCGTCTT------------------GACGCACGCAC------CGCGACCCCA????????????????????????????????????????????????????????????????????????????????????????????????????????????????????????????????????????????????????????????????????????????????????????????????????????????????????????????????????????????????????????????????????????????????????????????????????????????????????????????????????????????????????????????????????????????????????????????????????????????????????????????????????????????????????????????????????????????????????????????????????????????????????????????????????????????????????????????????????????????????????????????????????????????????????????????????????????????????????????????????????????????????????????
	Paullinia_trigonia				?010?1??1?1?0010001011110001???????AACAAGG?TTCCGTAGGTGAACCTGCGGAAGGATCATTGTCGAAACCTG-CCTAGCAGAG-CGA-CCCGCGAACTAG-TTCCATA--CT---G-C-GGGGTTCCGCGTCGGC-TTCC----GTCGCGT-GGCTCCC-C-AC---C-GCCGCCCGGGAGGGGG-CGCATG----CTCCCTC--CAGGACG---G-TC-TAAC-AACAAA---CCCCGGCGCGGACTGCGCCAAG?-??AATCTAAAC---GGGAGAGAGCGCTTCCGCCG-CCCCGGGAACGGTGCGCG----TGCCGGAAGC-GCCGC--CTTCTTCTAA-----TATCC-ATAACGACTCTCGGCAACGGATATCTCGGCTCTCGCATCGATGAAGAACGTAGCGAAATGCGATACTTGGTGTGAATTGCAGAATCCCGTGAACCATCGAGTCTTTGAACGCAAGTTGCGCCCCAAGCCTTTAGGCCGAGGGCACGTCTGCCTGGGTGTCACGCATCGCTG-CCCCCC-A--AACCC-AA--TCCCC-A-CAGC-TGGTGCGGG-CTTTGAC--GGGGGCGGACACTGGCCTCCCGTGAGA---C-------CC-TT--------------CTCGCGGTTGGCCC--AAATACGAG-TCATCGGCAGC---GGAC-GCCGCGA--CGTTCGGTGGTGG--AATGTC--A----CATTCTTTCGAT-CCCCCGCC--GCGCGTGCGCTGCC------TCTCATAGGCT--C-C--CGACCCTCTG-GCGTCCTCTT-ATC-G--------GGACGCACGCAT------CGCGACCC??????????????????????????????????????????????????????????????????????????????????????????????????????????????????????????????????????????????????????????????????????????????????????????????????????????????????????????????????????????????????????????????????????????????????????????????????????????????????????????????????????????????????????????????????????????????????????????????????????????????????????????????????????????????????????????????????????????????????????????????????????????????????????????????????????????????????????????????????????????????????????????????????????????????????????????????????????????????????????????????????????????????????????????
	Paullinia_turbacensis_1			???????????????????????????1??????????????????????????????????????????????????????????????????????????????????????????????????????????????????????????????????????????????????????????????????????????????????????????????????????????????????????????????????????????????????????????????????????????????????????????????????????????????????????????????????????????????????????????????????????????????????????????????????????????????????????????????????????????????????????????????????????????????????????????????????????????????????????????????CCCCCCCA--AACCC-AA--TCCCC-A-CAGC-TGGTGCGGG-CTTTGAT--GGGGGCGGACATTGGCCTCCCGTGCGA--CC--------C-TT--------------CTCGCGGTTGGCCC--AAATACGAG-TCATCGGCAGC---GGAC-GCCGCGA--CGTTCGGTGGTGG--AATATCG------TATTCTTTCGAT-CCCTCGTC--GCGCCCGCGTCGCC------TCTTCTAGGCT----C-CCGACCCTCCA-GCGTCTCCTT---------ATCG-GGACGCACGCAC------CGCGACCCCA????????????????????????????????????????????????????????????????????????????????????????????????????????????????????????????????????????????????????????????????????????????????????????????????????????????????????????????????????????????????????????????????????????????????????????????????????????????????????????????????????????????????????????????????????????????????????????????????????????????????????????????????????????????????????????????????????????????????????????????????????????????????????????????????????????????????????????????????????????????????????????????????????????????????????????????????????????????????????????????????????????????????????????
	Paullinia_turbacensis_2			???????????????????????????1?????????????????????????????????????????????????????????????????????????????????????????????????????????????????????????????????????????????????????????????????????????????????????????????????????????????????????????????????????????????????????????????????????????????????????????????????????????????????????????????????????????????????????????????????????????????????????????????????????????????????????????????????????????????????????????????????????????????????????????????????????????????????????????????CCCCCCCCA--AACCC-AA--TCCCC-A-CAGC-TGGTGCGGG-CTTTGAT--GGGGGCGGACATTGGCCTCCCGTGCGA--CC--------C-TT--------------CTCGCGGTTGGCCC--AAATACGAG-TCATCGGCAGC---GGAC-GCCGCGA--CGTTCGGTGGTGG--AATATCGTA----T--TCTTTCGA?-CCCTCGTC--GCG??????????????????????????????????????????????????????????????????????????????????????????????????????????????????????????????????????????????????????????????????????????????????????????????????????????????????????????????????????????????????????????????????????????????????????????????????????????????????????????????????????????????????????????????????????????????????????????????????????????????????????????????????????????????????????????????????????????????????????????????????????????????????????????????????????????????????????????????????????????????????????????????????????????????????????????????????????????????????????????????????????????????????????????????????????????????????????????????????????????????????????????????????????????????????????????
	Paullinia_turbacensis_3			???????????????????????????1?????????????????????????????????????????????????????????????????????????????????????????????????????????????????????????????????????????????????????????????????????????????????????????????????????????????????????????????????????????????????????????????????????????????????????????????????????????????????????????????????????????????????????????????????????????????????????????????????????????????????????????????????????????????????????????????????????????????????????????????????????????????????????????????CCCCCCCCA--AACCC-AA--TCCCC-A-CAGC-TGGTGCGGG-CTTTGAT--GGGGGCGGACATTGGCCTCCCGTGCGA--CC--------C-TT--------------CTCGCGGTTGGCCC--AAATACGAG-TCATCGGCAGC---GGAC-GCCGCGA--CGTTCGGTGGTGG--AATATCGTA----T--TCTTTCGA?-CCCTCGTC--GCG??????????????????????????????????????????????????????????????????????????????????????????????????????????????????????????????????????????????????????????????????????????????????????????????????????????????????????????????????????????????????????????????????????????????????????????????????????????????????????????????????????????????????????????????????????????????????????????????????????????????????????????????????????????????????????????????????????????????????????????????????????????????????????????????????????????????????????????????????????????????????????????????????????????????????????????????????????????????????????????????????????????????????????????????????????????????????????????????????????????????????????????????????????????????????????????
	Paullinia_verecunda_1			???????????????????????????1???????AACAAGGTTTCCGTAGGTGAACCTGCGGAAGGATCATTGTCGAAACCTG-CCCAGCAGAA-CGA-CCCGCGAACTAG-TTTCATG--?T---G-C-GGGGTTCCACGTCGGC-TTCC----GTCGCGT-GGCTCCC-C-AT---C-GCCGCCTGGGAGGGAG-CACGAT----CTCCCTC--GAGGGCG---?-C?-TAAC-AACAAA---CCCCGGCGCGGG?TGCGCCAAGG--AAATCTAAAC---GGGAGAGCGTGCTTCCGCCG-CCCCGGCAACGGTGCGCG----TGTCGGAAGC-GCTGC--CTTCTTCTAG-----TATCC-ATAACGACTCTCGGCAACGGATATCTCGGCTCTCGCATCGATGAAGAACGTAGCGAAATGCGATACTTGGTGTGAATTGCAGAATCCCGTGAACCATCGAGTCTTTGAACGCAAGTTGCGCCCCAAGCCTTTAGGCCGAGGGCACGTCTGCCTGGGTGTCACGCATCGTTGCCCCCAC-A--AACCC-GT--TCCCC-A-TAGC-TGGCGCGGG-CTTTGAC--GGGGGCGGACATTGGCCTCCCGTGCGA--TC--------C-TT--------------CTCGCGGTTGGCCC--AAATACGAG-CCGGCGGCAGC---GGAC-GCCGCGA--CGGTCGGTGGCGG--AATATC--A----TATTCTTTCGAT-CCCCCGTC--GCGCGTGCGTTGCC------TCTCTTAGGCT----CC-CGACCCTTTC-GCGTCCTGCC-AAC--------G-GGACGCACGCAT------CGCGACCCCAG???????????????????????????????????????????????????????????????????????????????????????????????????????????????????????????????????????????????????????????????????????????????????????????????????????????????????????????????????????????????????????????????????????????????????????????????????????????????????????????????????????????????????????????????????????????????????????????????????????????????????????????????????????????????????????????????????????????????????????????????????????????????????????????????????????????????????????????????????????????????????????????????????????????????????????????????????????????????????????????????????????????????????????
	Paullinia_verecunda_2			???????????????????????????1???????AACAAGGTTTCCGTAGGTGAACCTGCGGAAGGATCATTGTCGAAACCTG-CCCAGCAGAA-CGA-CCCGCGAACTAG-TTTCATG--CT---G-C-GGGGTTTCACGTCGGC-TTCC----GTCGCGT-GGCTCCC-C-AT---C-GCCGCCTGGGAGGGAG-CACGAT----CTCCCTC--GAGGGC?---?-??-?AAC-AACAAA---CCCCGGCGCGGGCTGCGCCAAGG--AAATCTAAAC---GGGAGAGCGTGCTTCCGCCG-CCCCGGCAACGGTGCGCG----TGTCGGAAGC-GCTGC--CTTCTTCTAG-----TATCC-ATAACGACTCTCGGCAACGGATATCTCGGCTCTCGCATCGATGAAGAACGTAGCGAAATGCGATACTTGGTGTGAATTGCAGAATCCCGTGAACCATCGAGTCTTTGAACGCAAGTTGCGCCCCAAGCCTTTAGGCCGAGGGCACGTCTGCCTGGGTGTCACGCATCGTTGCCCCCAC-A--AACCC-GT--TCCCC-A-TAGC-TGGCGCGGG-CTTTGAC--GGGGGCGGACATTGGCCTCCCGTGCGA--TC--------C-TT--------------CTCGCGGTTGGCCC--AAATACGAG-CCGGCGGCAGC---GGAC-GCCGCGA--CGGTCGGTGGCGG--AATATC--A----TATTCTTTCGAT-CCCCCGTC--GCGCGTGCGTTGCC------TCTCTTAGGCT----CC-CGACCCTTTC-GCGTCCTGCC-AAC--------G-GGACGCACGCAT------CGCGACCCCAG???????????????????????????????????????????????????????????????????????????????????????????????????????????????????????????????????????????????????????????????????????????????????????????????????????????????????????????????????????????????????????????????????????????????????????????????????????????????????????????????????????????????????????????????????????????????????????????????????????????????????????????????????????????????????????????????????????????????????????????????????????????????????????????????????????????????????????????????????????????????????????????????????????????????????????????????????????????????????????????????????????????????????????
	Paullinia_xestophylla			???????????????????????????1AAGTCGTAACAAGGTTTCCGTAGGTGAACCTGCGGAAGGATCATTGTCGAAACCTG-CCCAGCAGAA-CGA-CCCGCGAACTCG-TTTCATA--CT---G-C-GGGGTTCCACGTCGGC-CCAC----GCCGCGT-GGCTCCC-C-AT---C-GCCGGCCGGGAGGGGC-CACGTG----CTCCCTC--GAGGACG---G-TC-TAAC-AACGAA---CCCCGGCGCGGACCGCGCCAAGGAAAAATCTAAAC---TGGAGAGCGCGCTTCCGCCG-CCCCGGGAACGGTGCGCG----TGCCGGAAGC-GCTGC--CTTCTTCTAT-----TATCC-ATAACGACTCTCGGCAACGGATATCTCGGCTCTCGCATCGATGAAGAACGTAGCGAAATGCGATACTTGGTGTGAATTGCAGAATCCCGTGAACCATCGAGTCTTTGAACGCAAGTTGCGCCCCAAGCCTTTAGGCCGAGGGCACGTCTGCCTGGGTGTCACGCATCGTTG-CCCCCC-A--AACCC-AA--TCCCC-A-CAGC-GGGTGCGGG-CGTTGAC--GGGGGCGGACATTGGCCTCCCGTGAGA---C-------CC-TC--------------ATCGCGGTTGGCCC--AAATACGAG-CCGTCGGCAGC---GGAC-GCCGCGA--CGTTCGGTGGTGG--AAAATCGGA----CGATCCTTCGAT-CCCCCGTC--GCGCGTGCGCCGCC------CGTCCCAGGCT--C-C--CGACCCTTCA-GCTCCTGTTC-ATC-G---AC-A-GGACGCACGCAC------TGCGACCCC??????????????????????????????GACTTAATTGGATTGAGCCTTGTTATGGAAACATACTAAGTGATAACTTTCAAATTCAGAGAAACCCTGGAATAAAAAATGGGCAATCCTGAGCCAAATCCCGTTTTATGAAAACAAACAGAACAGGGGTTCATAAAGTGAG-AAAGGGGATAGGTGCAGAGACTCAATGGAAGCTGTTCTAACAAATGGAGTTGACTTCTC--T-TTTTTTTTGT-----------AAAG-----ACAGTAAAATGA--ATCCTTCTATCGAATAGCGAAACTTCATAAAGGATGAAGGTTAAGTC-TATATA------CACTATGGATATGAAATGAAAAAGTATCTCAAAAAG-AACAAC-TAAAATCCGTATTTATTATTTATGTTAAT--------------------AAAAAGCAAAAG----AATTGTTGTGAATCGC-----TTCCAAATTGAAGAAAGAATCGAATATTCATTGATCAAATCATTCACTCCATAATCTGGTGGATCGTTTCTTTTGAAGAACTGATT-AATCGGACGAGAATAAAGATAGAGTCCCGTTCTACATGTCAATATCAATACCGGCAACAATGAAATTTATAGTAAGAGGAAAATCCGTCGACTTTAGAAATCGTGAGG
	Serjania_altissima				???????????????????????????1??????TAACAAGGTTTCCGTAGGTGAACCTGCGGAAGGATCATTGTCGAAACCTG-CCCAGCAGAA-CGA-CCCGCGAACTCG-TTTCATA--CC---G-C-GGGGTTCCACGTCGGC-TTCC----GCCTCGT-GGCTCCC-C-AT---C-GCCGTCCTGGGGGGG--CGCACG----CCCCCTC--ACGCACG---G-TC-TAAC-AACGAA---CCCCGGCGCGGACTGCGCCAAGG--AAATCTCAAC---GGGAGAGCGCGCTTCCGTCG-CCCCGGGAACGGTGCGCG----TGCCGGAAGC-GGCGC--CTTCTTCTAT-----TATCC-ATAACGACTCTCGGCAACGGATATCTCGGCTCTCGCATCGATGAAGAACGTAGCGAAATGCGATACTTGGTGTGAATTGCAGAATCCCGTGAACCATCGAGTCTTTGAACGCAAGTTGCGCCCCAAGCCTTTAGGCCGAGGGCACGTCTGCCTGGGTGTCACGCATCGCTGCCCCCCC----AACCC-GA--CCCCCCA-CAGC-GGGTGCCGG-CGTGGAC--GGGGGCGGACATTGGCCTCCCGTGAGA--CC--------C-TC--------------CTCGCGGTTGGCCC--AAATACGAG-TCATAGGCGGC---GGAT-GCCGCGA--CGTTCGGTGGTGG--AGAATCGAA----GAAACCCTCGAG-CTCGCGTC--GCGCGTCCGTCGTC------TCTCTCGGG----------AAACCTCGA-GCGCGTCCGT---------AACA-AGGCGCTCGCATATCGACCGCGACCCC??????????????????????????????GACTTAATTGGATTGAGCCTTGTTATGGAAACATACTAAGTGATAACTTTCAAATTCAGAGAAACCCTGGAATAAAAAATGGGCAATCCTGAGCCAAATCCCGTTTTATGAAAACAAACGGAACAGGGGTTCAGAAAGTGAG-AAAAGGGATAGGTGCAGAGACTCAATGGAAGCTGTTCTAACAAATGGAGTTGACTTCTC----TTTTTTTTGT-----------AAAG-----ACAGTAAAATGAATATCCTTCTATCGAATAGCGAAATTTCATAAAGGATGAAGGTTAAGTC-TATATA------CATTATGGATATGAAATGAAAAAGTATCTCAAAAAG-AACAAC-AAAAATCCGTATTTTTTATTTATGTTAAT------------------A-AAAAAGCAAAAG----AATTGTTGTGAATCGC-----TTCCAAATTGAAGAAAGAATCGAATATTCATTGATCAAATCATTCACTCCATAATCTGGTAGATCGTTTCTTTTGAAGAACTGATT-AATCGGACGAGAATAAAGATAGAGTCCCGTTCTACATGTCAATATCAATACCGGCAACAATGAAATTTATAGTAAGAGGAAAATCCGTCGACTTTAGAAATCGTGAGG
	Serjania_ampelopsisa			???????????????????????????1???????????????????GTAGGTGAACCTGCGGAAGGATCATTGTCGAAACCTG-CCCAGCAGAA-CGA-CCCGCGAACTCG-TTTCATA--CC---A-C-GGGGTTCCACGTCGGC-TCCC----GTCGCGT-GGCTCCC-CTTT---C-GCCGTCTCGAGGGGG--CGCGAG----CTCCTCC--GTGTGCG---G-TC-TAAC-AACGAA---CCCCGGCGCGGACTGCGCCAAGG--AAATCTCAAC---TGGAGAGCGCGCTTCCGTCG-CCCCGGGAACGGTGCGCG----CAGCGGAAGC-GATGC--CTTCTTCTAT-----TATCC-ATAACGACTCTCGGCAACGGATATCTCGGCTCTCGCATCGATGAAGAACGTAGCGAAATGCGATACTTGGTGTGAATTGCAGAATCCCGTGAACCATCGAGTCTTTGAACGCAAGTTGCGCCCCAAGCCTTTAGGCCGAGGGCACGCCTGCCTGGGTGTCACGCACCGTCGCCCCCCA----AACCC-AA--TCCCC-G-CAGC-GGGTGCGGG-CCTTCGC--GGGGGCGGAGATTGGCTTCCCGTGAGA--CC--------C-TT--------------CTCGCGGTTGGCCC--AAATACGAG-TCATCGGCAGC---GGAT-GCCGCGG--CGTTCGGTGGTGG--AAAATCGAA----GAAACCCTCGAG-CTCGCGCC--GCGCGTCCGTCGCC------TCTCTCTGG----------AAACCTCGA-GCGTATCCGTAACA----------AGGCGCTCGCACATCGACCGCGACCCC??????????????????????????????GACTTAATTGGATTGAGCCTTGTTATGGAAACATACTAAGTGATAACTTTCAAATTCAGAGAAACCCTGGAATAAAAAATGGGCAATCCTGAGCCAAATCCCGTTTTATGAAAACAAACAGAACAGGGGTTCAGAAAGTGAG-AAAAGGGATAGGTGCAGAGACTCAATGGAAGCTGTTCTAACAAATGGAGTTGACTTCTC----TTTTTTTTGT-----------AAAG-----ACAGTAAAATGAATATCCTTCTATCGAATAGCGAAACTTCATAAAGGATGAAGGTTAAGTC-TATATA------CATTATGGATATGAAATGAAAAAGTATCTCAAAAAG-AACAAC-AAAAATCCGTATTTTTTATTTATGTTAAT------------------A-AAAAAGCAAAAG----AATTGTTGTGAATCGC-----TTCCAAATTGAAGAAAGAATCGAATATTCATTGATCAAATAATTCACTCCATAATCTGGTAGATCGTTTCTTTTGAAGAACTGATT-AATCGGACGAGAATAAAGATAGAGTCCCGTTCTACATGTCAATATCAATACCGGCAACAATGAAATTTATAGTAAGAGGAAAATCCGTCGACTTTAGAAATCGTGAGG
	Serjania_atrolineata_1			???????????????????????????1???????AACAAGGTTTCCGTAGGTGAACCTGCGGAAGGATCATTGTCGAAACCTG-CCCAGCAGAA-CGA-CCCGCGAACTCG-TTTCATA--CC---G-C-GGGGTTCCACGTCGGC-TTCC----GCCCCGT-GGCTCCC-C-AT---C-GCCGTCCCGAGGGGG--CGCACG----CCCCTTC--GCGTACG---G-TC-TAAC-AACGAA--CCCCCGGCGCGGACCGCGCCAAGG--AAATCTCAAC---GGGAGAGCGCGCTTCCGTCG-CCCCGGGAACGGTGCGCG----AGCAGGGAAC-GACGC--CTTCTT??????????????????????????????????????????????????????????????????????????????????????????????????????????????????????????????????????????????????????????????????????????????????????????????????????????????????????????????????????????????????????????????????????????????????????????????????????????????????????????????????????????????????????????????????????????????????????????????????????????????????????????????????????????????????????????????????????????????????????????????????????????????????????????????????????????????????????????????????????????????????????????????????????????????????????????????????????????????????????????????????????????????????????????????????????????????????????????????????????????????????????????????????????????????????????????????????????????????????????????????????????????????????????????????????????????????????????????????????????????????????????????????????????????????????????????????????????????????????????????????????????????????????????????????????????????????????????????????????????????????????????????????????????????????????????????????????????????????????????????????????????????????????????????????????????????????
	Serjania_atrolineata_2			???????????????????????????1?????????????????????????????????????????????????????????????????????????????????????????????????????????????????????????????????????????????????????????????????????????????????????????????????????????????????????????????????????????????????????????????????????????????????????????????????????????????????????????????????????????????????????????????????????????????????????????????????????????????????????????????????????????????????????????????????????????????????????????????????????????????????????????????CCCCCCC----AACCC-GG--TGCCC-A-CATC-GGGCGCCGG-CGTCGAC-GGGGGGCGGACATTGGCTTCCCGTGAGA--CC--------C-TC--------------CTCGCGGTTGGCCC--AAATACGAG-TCGCAGGCAGC---GGAT-GCCGCGG--CGTTCGGTGGTG---AAAGTCGAA----GAAACCCTCGAG-CTCGCGCC--GCGCGTCCGTCTCC------TCTCTCGGG----------AAACCTCGA-GCGTATCCGT-----A---AC-A-AGGCGCTCGCATATCGACCGCGACCCCAG???????????????????????????????????????????????????????????????????????????????????????????????????????????????????????????????????????????????????????????????????????????????????????????????????????????????????????????????????????????????????????????????????????????????????????????????????????????????????????????????????????????????????????????????????????????????????????????????????????????????????????????????????????????????????????????????????????????????????????????????????????????????????????????????????????????????????????????????????????????????????????????????????????????????????????????????????????????????????????????????????????????????????????
	Serjania_atrolineata_3			???????????????????????????1????????????????????????????????????????????????????????????????????????????????CTCG-TTTCATA--CC---G-C-GGGGTTCCACGTCGGC-TTCC----GCCCCGT-GGCTCCC-C-AT---C-GCCGTCCCGAGGGGG--CGCACG----CCCCTTC--GCGTACG---G-TC-TAAC-AACGAA--CCCCCGGCG?GGACCGCGCCAAGG--AAATCTCAAC---GGGAGAGCGCGCTTCCGTCG-CCCCGGGAACGGTGCGCG----AGCAGGGAAC-GACGC--CTTCTT?TATTA---TATCC-ATAACGACTCTCGGCA?CGGATATCTCGGCTCTCGC?TCGATGAAGAACGTAGCGAAATGCGATACTTGGTGTGAATTGCAGAATCCCGTGAACCATCGAGTCTTTGAACGCAAGTTGCGCCCCAA?CCTTTAGGCCGAGGGCACGTCTGCCTGGGTGTCACGCATCGTTGCCCCCCC----AACCC-GG--TGCCC-A-CATC-GGGCGCCGG-CGTCGAC-GGGGGGCGGACATTGGCTTCCCGTGAGA-CCC----------TC--------------CTCGCGGTTGGCCC--AAATACGAG-TCGCAGGCAGC---GGAT-GCCGCGG--CGTT?GGTGGTG---AAAGTCGAA----GAAACCCTCGAG-CTCGCGCC--GCGCGTCCGTCTC????????????????????????????????????????????????????????????????????????????????????????????????????????????????????????????????????????????????????????????????????????????????????????????????????????????????????????????????????????????????????????????????????????????????????????????????????????????????????????????????????????????????????????????????????????????????????????????????????????????????????????????????????????????????????????????????????????????????????????????????????????????????????????????????????????????????????????????????????????????????????????????????????????????????????????????????????????????????????????????????????????????????????????????????????????????????????????????????????????????????????????????????????????????????
	Serjania_biternata				???????????????????????????1??????????????????????????????TGCGGAAGGATCATTGTCGAAACCTG-CCCAGCAGAA-CGA-CCCGCGAACTCG-TTTCATA--CC---G-C-GGGGTTCCACGTCGGC-TTAC----GCCTCGT-GGCTCCC-C-ATTACC-GCCGTCGCGATGGGG--CGCACG----CCCCTTC--GCGTACG---G-TC-TAAC-AACGAA--CCCCCGGCGCGGACTGCGCCAAGG--AAATCTAAAC---GGGAGAGCGTGCTTCCGCCG-CCCCGGGAACGGCGCGCG----GGCAGGAAGC-GGTGT--CTTCTTCTATAATAATATCC-ATAACGACTCTCGGCAACGGATATCTCGGCTCTCGCATCGATGAAGAACGTAGCGAAATGCGATACTTGGTGTGAATTGCAGAATCCCGTGAACCATCGAGTCTTTGAACGCAAGTTGCGCCCCAAGCCTTTAGGCCGAGGGCACGTCTGCCTGGGTGTCACGCACCGTTGCCCCCCC----AACCC-GA--TCCCC-G-CATC-GGGCGCC------------GRGGGCGGACATTGGCTTCCCGTGAGA--CC--------C-TC--------------CTCGCGGTTGGCCC--AAATACGAG-TCACGGGCAGC---GGAT-GCCGCGA--CGTTCGGTGGTGG--AAAATCGAA----GAAACCCTCGAG-CTCGCGTC--GCGCGTCCGTCTCC------TCCCTCG-----------CGAAACCTCGAGCGTATCCGT-----A---ACAA-AGGCGCTCGCATATCGACCGCGACCCC??????????????????????????????GACTTAATCGGATTGAGCCTTGTTATGGAAACATACTAAGTGATAACTTTCAAATTCAGAGAAACCCTGGAATAAAAAATGGGCAATCCTGAGCCAAATCCCGTTTTATGAAAACAAACAGAACAGGGGTTCAGAAAGTGAG-AAAAGGGATAGGTGCAGAGACTCAATGGAAGCTGTTCTAACAAATGGAGTTGACTTCTC----TTTTTTTTGT-----------AAAG-----ACAGTAAAATGAATATCCTTCTATCGAATAGCGAAACTTCATAAAGGATGAAGGTTAAGTC-TATATA------CATTATGGATATGAAATGAAAAAGTATCTCAAAAAG-AACAAC-AAAAATCCGTATTTTTTATTTATGTTAAT------------------A-AAAAAGCAAAAG----AATTGTTGTGAATCGC-----TTCCAAATTGAAGAAAGAATCGAATATTCATTGATCAAATCATTCACTCCATAATCTGGTAGATCGTTTCTTTTGAAGAACTGATT-AATCGGACGAGAATAAAGATAGAGTCCCGTTCTACATGTCAATATCAATACCGGCAACAATGAAATTTATAGTAAGAGGAAAATCCGTCGACTTTAGAAATCGTGAGG
	Serjania_caracasana				???????????????????????????1AAGTCGTAACAAGGTTTCCGTAGGTGAACCTGCGGAAGGATCATTGTCGAAACCTG-CCCGGCAGAA-CGA-CCCGCGAACTCGTTTTCATA--CC---G-C-GGGGTTCCACGTCGGC-TCCC----GCCTCGT-GGCTCCC-C-AC---C-GCCGTCTCGAGGGGG--CGCGCG----CCCCTCC--GWGTACG---G-TC-TAACAAACGAA--CCCCCGGCGCGGACCGCGCCAAGG--AAATCTCAAC---GGGAGGGCTCGCTTCCGTCG-CCCCGGGAACGGAGCGCG----AGCGGGAAGC-GACGC--CTTCTTCTACTA---TATCC-ATAACGACTCTCGGCAACGGATATCTCGGCTCTCGCATCGATGAAGAACGTAGCGAAATGCGATACTTGGTGTGAATTGCAGAATCCCGTGAACCATCGAGTCTTTGAACGCAAGTTGCGCCCCAAGCCTTTAGGCCGAGGGCACGTCTGCCTGGGTGTCACGTATCGTTG--CCCCCAA--AATCC-GA--TCCTT-A-AAGC-GGGTGCGGG--------------GCGGAAATTGGCCTCCCGTGAGA------------T-TC--------------CTCGCGGTTGGCCC--AAATACAAGTCCATTGGTGGT---GGAT-GCCGCGA--CGTTCGGTGG------------------GAAACTCTCGAG-CTCGCGTT--GCGCATTTATCGAT---------------------CAGTAACA---------------------G------A-GGATGCACTTAT------TGCGACCCC???????????????????????????????????????????????????????????????TACTAAGTGATAACTTTC-AATTCAGAGAAACCCTGGAATAAAAAATGGGCAATCCTGAGCCAAATCCCGTTTTATGAAAACAAACAGAACAGGGGTTCAGAAAGTGAG-AAAAGGGATAGGTGCAGAGACTCAATGGAAGCTGTTCTAACAAATGGAGTTGACTTCTC----TTTTTTTTGT-----------AAAG-----ACAGTAAAATGAATATCCTTCTATCGAATAGCGAAACTTCATAAAGGATGAAGGTTAAGTC-TATATA------CATTATGGATATGAAATGAAAAAGTATCTCAAAAAG-AACAAC-AAAAATCCGTATTTTTTATTTATGTTAAT------------------A-AAAAAGCAAAAG----AATTGTTGTGA----------TTCCAAATTGAAGAAAGAATCGAATATTCATTGATCAAATCATTCACTCCATAATCTGGTAGATCGTTTCTTTTGAAGAACTGATT-AATCGGACGAGAATAAAGATAGAGTCCCGTTCTACATGTCAATATCAATACCGGCAACAATGAAATTTATAGTAAGAGGAAAATCCGTCGACTTTAGAAATCGTGAGG
	Serjania_cf.caracasana			???????????????????????????1AAGTCGTAATAAGGTTTCCGTAGGTGAACCTGCGGAAGGATCATTGTCGAAACCTG-CCCAGCAGAA-CGA-CCCGCGAACTCG-TTTCATA--CC---G-T-GGGGTTCCACGTCGGC-TCCC----GCCCCGT-GGCTCCC-C-GT---C-TCCGTCTCGAGGGGG--CGCACG----CCCCTTC--GCGTACG---G-TC-TAAC-AACGAA--CCCCCGGCGCGGACCGCGCCAAGG--AAATCTCAAC---GGGAGAGCGCGCTTCCCTCG-CCCCGGGAACGGAGCGCG----AGCGGGAAGC-GACGC--CTTCTTCTATTG---TATCC-ACAACGACTCTCGGCAACGGATATCTCGGCTCTCGCATCAATGAAGAACG??????????????????????????????????????????????????????????????????????????????????????????????????????????????????????????????????????????????????????????????????????????????????????????????????????????????????????????????????????????????????????????????????????????????????????????????????????????????????????????????????????????????????????????????????????????????????????????????????????????????????????????????????????????????????????????????????????????????????GACTTAATCGGATTGAGCCTTGTTATGGAAACMTACTAAGTGATAACTTTCAAATTCAGAGAAACCCTGGAATAAAAAATGGGCAATCCTGAGCCAAATCCCGTTTTATGAAAACAAACAGAACAGGGGTTCAGAAAGTGAG-AAAAGGGATAGGTGCAGAGACTCAATGGAAGCTGTTCTAACAAATGGAGTTGACTTCTC----TTTTTTTTGT-----------AAAG-----ACAGTAAAATGA------TTCTATCGAATAGCGAAACTTCATAAAGGATGAAGGTTAAGTC-TATATA------CATTATGGATATGAAATGAAAAAGTATCTCAAAAAG-AACAAC-AAAAATCCGTATTTTTTATTTATGTTAAT------------------A-AAAAAGCAAAAG----AATTGTTGTGA----------TTCCAAATTGAAGAAAGAATCGAATATTCATTGATCAAATCATTCACTCCATAATCTGGTAGATCGTTTCTTTTGAAGAACTGATT-AATCGGACGAGAATAAAGATAGAGTCCCGTTCTACATGTCAATATCAATACCGGCAACAATGAAATTTATAGTAAGAGGAAAATCCGTCGACTTTAGAAATCGTGAGG
	Serjania_clematidifolia			???????????????????????????1AAGTCGTAACAAGGTTTCCGTAGGTGGACCTGCGGAAGGATCATTGTCGAAACCTG-CCCAGCAGAA-CGA-CCCGCGAACTCG-TTTCATACACC-----TCGGGGTTCCACGTCGGC-TTTC----GCCCCGT-GGCTCCC-C-GC---C-GCCGTCCCGAGGGGG--CGCACG----CCCCTTC--ACGTACG---G-TC-TAAC-AACGAA--CCCCCGGCGCGGACTGCGCCAAGG--AAATATCAAC---GGGAGAGCGCGCTTCCGTCG-CCCCGGGAACGGTGCGCG----AGCAGGATGC-GACGC--CTTCTTCTACTG---TATCC-ATAACGACTCTCGGCAACGGATATCTCGGCTCTCGCATCGATGAAGAACGTAGCGAAATGCGATACTTGGTGTGAATTGCAGAATCCCGTGAACCATCGAGTCTTTGAACGCAAGTTGCGCCCCAAGCCTTTAGGCCGAGGGCACGTCTGCCTGGGTGTCACGCATCGTTGCCCCCC-----AACCC-AA--TCCCC-G-CGTC-GGGTGCCGG-CGTTGAC--GGGGGCGGACATTGGCTTCCCGTGAGA--CC--------C-CC--------------CTCGCGGTTGGCCC--AAATACGAG-TCACGGGCAGC---GGAT-GCCGCGA--CGTTCGGTGGTGG--AAAATCGAA----GAAACCCTCGAG-CTCGCGTC--GCGCGTCCGTCTGC------TCCCTCGGG----------AAACCTCGA-GCGTTATCAGCAAC--------G-AGGCGCTCGCATATCGACCGCGACCCC??????????????????????????????GACTTAATCGGATTGAGCCTTGTTATGGAAACATACTAAGTGATAACTTTCAAATTCAGAGAAACCCTGGAATAAAAAATGGGCAATCCTGAGCCAAATCCCGTTTTATGAAAACAAACAGAACAGGGGTTCAGAAAGTGAG-AAAAGGGATAGGTGCAGAGACTCAATGGAAGCTGTTCTAACAAATGGAGTTGACTTCTC----TTTTTTTTGT-----------AAAG-----ACAGTAAAATGAATATCCTTCTATCGAATAGCGAAACTTCATAAAGGATGAAGGTTAAGTC-TATATA------CATTATGGATATGAAATGAAAAAGTATCTCAAAAAG-AACAAC-AAAAATCCGTATTTTTTATTTATGTTAAT------------------A-AAAAAGCAAAAG----AATTGTTGTGAATCGC-----TTCCAAATTGAAGAAAGAATCGAATATTCATTGATCAAATCATTCACTCCATAATCTGATAGATCGTTTCTTTTGAAGAACTGATT-AATCGGACGAGAATAAAGATAGAGTCCCGTTCTACATGTCAATATCAATACCGGCAACAATGAAATTTATAGTAAGAGGAAA??????????????????????????
	Serjania_communis				?01????????????????????????1????????????????????????????????????????????TGTCGAAACCTG-CCCAGCAGAA-CGA-CCCGCGAACTCG--TTTATA--CC---G-C-GGGGTTTCACGTCGGC-TCCG----GTCGCGT-GGCTCCC-C-AT---TCGCCGTCTCGAGGGGG--CGCAAG----CTCCTCC--GTGCGCG---G-TC-TAAC-AACGAA---CCCCGGCGCGGACTGCGCCAAGG--AAATCTCAAC---TGGAGAGCGCGCTTCCGTCG-CCCCGGGAACGGTGCGCG----CATCGGAAGC-ATGCC--CTTCTTCTAT-----TATCC-ATAACGACTCTCGGCAACGGATATCTCGGCTCTCGCATCGATGAAGAACGTAGCGAAATGCGATACTTGGTGTGAATTGCAGAATCCCGTGAACCATCGAGTCTTTGAACGCAAGTTGCGCCCCAAGCCTTTAGGCCGAGGGCACGTCTGCCTGGGTGTCACGCATCGTCGCCCCCCA----AACCC-AA--TCCCC-G-AAGC-GGGTGCGGG-CGTTCGC--GGGGGCGGACATTGGCTTCCCGTGAGA--CC--------C-TT--------------CTCGCGGTTGGCCC--AAATACGAG-TCATCGGCAGC---GGAT-GCCGCGG--CGTTCGGTGGTGG--AAAATCTAA----GAAACCCTCGAG-CTCGCGCC--GCCAATCCGCCGCC------CATCTCGGG----------AAACCTCGA-GCGTATCCGTAACA----------AGGCGCTCGCGCATCGACCGCGACCCC?????????????????????????????????????????????????????????????CATACTAAGTGATAACTTTC-AACTCAGAGAAACCCTGGAATAAAAAATGGGCAATCCTGAGCCAAATCCCGTTTTATGAAAACAAACAGAACAGGGGTTCAGAAAGTGAG-AAAAGGGATAGGTGCAGAGACTCAATGGAAGCTGTTCTAACAAATGGAGTTGACTTCTC----TTTTTTTTGT-----------AAAG-----ACAGTAAAATGAATATCCTTCTATCGAATAGCGAAACTTCATAAAGGATGAAGGTTAAGTC-TATATA------CATTATGGATATGAAATGAAAAAGTATCTCAAAAAG-AACAAC-AAAAATCCGTATTTTTTATTTATGTTAAT------------------A-AAAAAGCAAAAG----AATTGTTGTGAATCGC-----TTCCAAATTGAAGAAAGAATCGAATATTCATTGATCAAATAATTCACTCCATAATCTGGTAGATCGTTTCTTTTGAAGAACTGATT-AATCGGACGAGAATAAAGATAGAGTCCCGTTCTACATGTCAATATCAATACCGGCAACAATGAAATTTATAGTAAGAGGAAAATCCGTCGACTTTAGAAATCGTGAGG
	Serjania_cornigera				???????????????????????????1?????????CAAGGTTTCCGTAGGTGAACCTGCGGAAGGATCATTGTCGAAACCTG-CCCAGCAGAA-CGA-CCCGCGAACTCG-TTTCATA--CC---G-C-GGGGTTCCACGTCGGC-TTCC----GCCCCGT-GGCTCCC-C-AT---C-GCCGTCCCGAGGGGG--CGCACG----CCCCTTC--GCGTACG---G-TC-TAAC-AACGAA--CCCCCGGCGCGGACCGCGCCAAGG--AAATCTCAAC---GGGAGAGCGCGCTTCCGTCG-CCCCGGGAACGGTGCGCG----AGCAGGGAAC-GACGC--CTTCTTCTATTA---TATCC-ATAACGACTCTCGGCAACGGATATCTCGGCTCTCGCATCGATGAAGAACGTAGCGAAATGCGATACTTGGTGTGAATTGCAGAATCCCGTGAACCATCGAGTCTTTGAACGCAAGTTGCGCCCCAAGCCTTTAGGCCGAGGGCACGTCTGCCTGGGTGTCACGCATCGTTGCCCCCCC----AACCC-GG--TGCCC-A-CATC-GGGCGCCGG-CGTCGAC-GGGGGGCGGACATTGGCTTCCCGTGAGA--CC--------C-TC--------------CTCGCGGTTGGCCC--AAATACGAG-TCGCAGGCAGC---GGAT-GCCGCGG--CGTTCGGTGGTG---AAAGTCGAA----GAAACCCTCGAG-CTCGCGCC--GCGCGTCCGTCTCC------TCTCTCGGG----------AAACCTCGA-GCGTATCCGTAACA----------AGGCGCTCGCATATCGACCGCGACCCCAG???????????????????????????????????????????????????????????????????????????????????????????????????????????????????????????????????????????????????????????????????????????????????????????????????????????????????????????????????????????????????????????????????????????????????????????????????????????????????????????????????????????????????????????????????????????????????????????????????????????????????????????????????????????????????????????????????????????????????????????????????????????????????????????????????????????????????????????????????????????????????????????????????????????????????????????????????????????????????????????????????????????????????????
	Serjania_cristobaliae			???????????????????????????1??????????????????????????????????????????????TCGAAACCTG-CCCAGCAGAA-CGA-CCCGCGAACTCG-TTTCATA--CC---G-C-GGGGTTCCACGTCGGC-TTCC----GCCTCGT-GGCTCCC-C-AT---C-GCCGTCCTGGGGGG---CGCACG----CCCCTTC--ACGTACG---G-TC-TAAC-AACGAA---CCCCGGCGCGGACTGCGCCAAGG--AAATATCAAC---GGGAGAGCACGCTTCCGCCG-CCCCGGGAACGGTGCGCG----TGCCGGAAGC-GGTGC--CTTCTTCTAT-----TATCC-ATAACGACTCTCGGCAACGGATATCTCGGCTCTCGCATCGATGAAGAACGTAGCGAAATGCGATACTTGGTGTGAATTGCAGAATCCCGTGAACCATCGAGTCTTTGAACGCAAGTTGCGCCCCAAGCCTTTAGGCCGAGGGCACGTCTGCCTGGGTGTCACGCATCGTTGCCCCCCC----AACCC-GA--CCCCC-A-CAGC-GGGTGCCGG-CGTGGAC-AGGGGGCGGACATTGGCCTCCCGTGAGA--CC--------C-TC--------------CTCGCGGTTGGCCC--AAATACGAG-TCATAGGCGGC---GGAT-GCCGCGA--CGTTCGGTGGTGG--AAAATCGAA----GAAACCCTCGAG-CTCGCGTC--GCGCGTCCGTCGCC------CCCCTCGGG----------AAACCTCGA-GCGCATCCGTAACA----------GGGCGCTCGCATATCGACCGCGACC???????????????????????????????????????????????????????????????????????????????????????????????????????????????????????????????????????????????????????????????????????????????????????????????????????????????????????????????????????????????????????????????????????????????????????????????????????????????????????????????????????????????????????????????????????????????????????????????????????????????????????????????????????????????????????????????????????????????????????????????????????????????????????????????????????????????????????????????????????????????????????????????????????????????????????????????????????????????????????????????????????????????????????????
	Serjania_cuspidata				???????????????????????????1???????????????????????GTGAACCTGCGGAAGGATCATTGTCGAAACCTG-CCCAGCAGAA-CGA-CCCGCGAACTCG-TTTCATA--CC---G-C-GGGGTTCCACGTCGGC-TCCC----GCCGCGT-GGCTCCC-CATT---C-GCCGCCT-CGAGGGGG-CGCAAG----CTCTTTC--GTGTGCG---G-TC-TAAC-AACGAA---CCCCGGCGCGGACTGCGCCAAGG--AAATCTCAAC---TGGAGAGCGCGCTTCCGTCG-CCCCGGGAACGGTGCGCG----CATCGGGAGC-GATGC--CTTCTTCTATTA---TATCC-ATAACGACTCTCGGCAACGGATATCTCGGCTCTCGCATCGATGAAGAACGTAGCGAAATGCGATACTTGGTGTGAATTGCAGAATCCCGTGAACCATCGAGTCTTTGAACGCAAGTTGCGCCCCAAGCCTTTAGGCCGAGGGCACGTCTGCCTGGGTGTCACGCATCGTCGCCCCCAA-A--AACCC-GA--TCCTT-G-AAAC-GGGT---------------GGGGGCGGAAATTGGCCTCCCGTGAGA---A-------TC-CT--------------CCTGCGGTTGGCCC--AAATACAAGTCCACTGAGAGT---GGAT-GTCGCGA--CGTTCGGTGGGAA----------A--------CTTTCGAG-CTCGTGTT--GCGCATTTA--------------------------T--CGATCAGT--------------AACAA---G----GGATGCACTTAT------CGCGACCCC??????????????????????????????GACTTAATTGGA-TGAGCCTTGTTATGGAAACATACTAAGTGATAACTTTCAAACTCAGAGAAACCCTGGAATAAAAAATGGGCAATCCTGAGCCAAATCCCGTTTTATGAAAACAAACAGAACAGGGGTTCAGAAAGTGAG-AAAAGGGATAGGTGCAGAGACTCAATGGAAGCTGTTCTAACAAATGGAGTTGACTTCTC----TTTTTTTTGT-----------AAAG-----ACAGTAAAATGAATATCCTTCTATCGAATAGCGAAACTTCATAAAGGATGAAGGTTAAGTC-TATATA------CATTATGGATATGAAATGAAAAAGTATCTCAAAAAG-AACAAC-AAAAATCCGTATTTTTTATTTATGTTAAT------------------A-AAAAAGCAAAAG----AATTGTTGTGAATCGC-----TTCCAAATTGAAGAAAGAATCGAATATTCATTGATCAAATAATTCACTCCATAATCTGGTAGATCGTTTCTTTTGAAGAACTGATT-AATCGGACGAGAATAAAGATAGAGTCCCGTTCTACATGTCAATATCAATACCGGCAACAATGAAATTTATAGTAAGAGGAAAATCCGTCGACTTTAGAAATCGTGAGG
	Serjania_deltoidea				???????????????????????????1???????AACAAGGTTTCCGTAGGTGAACCTGCGGAAGGATCATTGTCGAAACCTG-CCCGGCAGAA-CGA-CCCGCGAACTCG-TTTCATA--CC---G-C-GGGGTTCCACGTCGGC-TTCC----GCCCCGT-GGCTCCC-C-GT---C-GCCGTCCCGAGGGGG--CGCACG----CCCCTCC--GCGTACG---G-CC-TAAC-AACGAA--CCCCCGGCGCGGACCGCGCCAAGG--AAATCTCAAC---GGGAGAGCGCGCTTCCGTCG-CCCCGGGAACGGTGCGCG----AGCCGGAAG?-????C--CTTCTTCTAT?G---TATCC-ATAACGACTCTCGGCAACGGATATCTCGGCTCTCGCATCGATGAAGAACGTAGCGAAATGCGATACTTGGTGTGAATTGCAGAATCCCGTGAACCATCGAGTCTTTGAACGCAAGTTGCGCCCCAAGCCTTTAGGCCGAGGGCACGTCTGCCTGGGTGTCACGCATCGCTGCCCCCCTCC--AACCC-GG--?CCCC-G-CATC-GGGCGCCGG-CGTCGACGGGTGGGCGGACATTGGCTTCCCGTGAGA--CC--------C-TC--------------CTCGCGGTTGGCCC--AAATACGAG-TCGCAGGCGGC---GGAT-GCCGCGG--CGTTCGGTGGTGG--AAACTCGAA----GAAACCCTCGAG-CCCGCGCC--GCGCGTCCGTCTCC------TCTCTCGGG----------AA??T?GAAGGAGAAGTCGT-----A---ACAA-GGGCGCTCGCATACCGAACGCGACCCCAG???????????????????????????????????????????????????????????????????????????????????????????????????????????????????????????????????????????????????????????????????????????????????????????????????????????????????????????????????????????????????????????????????????????????????????????????????????????????????????????????????????????????????????????????????????????????????????????????????????????????????????????????????????????????????????????????????????????????????????????????????????????????????????????????????????????????????????????????????????????????????????????????????????????????????????????????????????????????????????????????????????????????????????
	Serjania_diversifolia			???????????????????????????1????????????????????????????????CGGAAGGATCATTGTTGAAACAAG-CCCTGCAGAA-CGA-CCCGCGAACTCG-TTTCATA--CC---G-C-GGGGTTCCACGTMGGC-TTCCTACAGCCCCGT-GGCTCCC-C-AT---C-GCCGTCTCGAGGGGG--CGCACG----CCCCTCC--GCGTACG---G-TC-TAAC-AACGAA--CCCCCGGCGCGGACCGCGCCAAGG--AAATCTCAAC---GGGAGAGCGCGCTTTCGTCG-CCCCGGGAACGGTACGCG----AGCAGGAAGC-GACGC--CTTCTTCTATTA---TATCC-ATAACGACTCTCGGC????????????????????????????????????????????????????????????????????????????????????????????????????????????????????????????????????????????????????????????????????????????????????????????????????????????????????????????????????????????????????????????????????????????????????????????????????????????????????????????????????????????????????????????????????????????????????????????????????????????????????????????????????????????????????????????????????????????????????????????????????????????????????????????????????????????????????????????????????????????????????????????????????????????????????????????????????????????????????????????????????????????????????????????????????????????????????????????????????????????????????????????????????????????????????????????????????????????????????????????????????????????????????????????????????????????????????????????????????????????????????????????????????????????????????????????????????????????????????????????????????????????????????????????????????????????????????????????????????????????????????????????????????????????????????????????????????????????????????????????????????????????????
	Serjania_elongata				???????????????????????????1AAGTCGTAACAAGGTTTCCGTAGGTGAACCTGCGGAAGGATCATTGTGGAAACCTG-CCCAGCAGAA-CGA-CCTGCGAACTCG-TATCATA--CC---G-C-GGGGTTCCACGTCGGC-TCCC----GCCTCGT-GGCTCCC-C-AT---C-ACCGTCTCGAGGGGG--CGCACG----CCCCTTC--GCGTACG---G-TC-TAAC-AACGAA--CCCCCGGCGCGGACCGCGCCAAGG--AAATCTCAAC---GGGAGAGCGCGCTTTCGTCG-CCCCGGGAGCGGTGTGCG----AGGGGGAAGC-GACGC--CTTCTTCTATTA---TATCC-ATAACGACTCTCGGCAACGGATATCTCGGCTCTCGCATCGATGAAGAACGTAGCGAAATGCGATACTTGGTGTGAATTGCAGAATCCCGTGAACCATCGAGTCTTTGAACGCAAGTTGCGCCCCAAGCCTTTAGGCTGAGGGCACGTCTGCCTGGGTGTCACGTATCGTTG---CCCCAA--AATCC-GA--TCCTT-G-AAAC-GGGTGCGGG--------------GCGGAAATTGGCCTCCCGTGAGA------------T-TC--------------CTCGTGGTTGGCCC--AAATAGAAGTCCATTGGTAGT---GGAT-GTCGCGA--CCTTCGGTGG------------------GAAACTTTCGAG-CTCGTGTT--GCGCATTTATCGAT---------------------C-AGTAAC-------------------------AA-A-GGATGCACTTATT-----TGCGACCCC?????????????????????????????????????????????????????????????????????????????????????????????????????????????????????????????????????????????????????????????????????????????????????????????????????????????????????????????????????????????????????????????????????????????????????????????????????????????????????????????????????????????????????????????????????????????????????????????????????????????????????????????????????????????????????????????????????????????????????????????????????????????????????????????????????????????????????????????????????????????????????????????????????????????????????????????????????????????????????????????????????????????????????????
	Serjania_emarginata				???????????????????????????1?AGTCGTAACAAGGTTTCCGTAGGTGAACCTGCGGAAGGATCATTGTCGAAACCTG-CCCAGCAGAA-CGA-CCCGCGAACTCG-TTTCATA--CC-----CTGGGGTTCCACGCCGGC-TTCC----GCCTCGT-GGCTCCC-C-GT---C-GCCGTCTTGAGGGGG--CGCACG----CCCCTTC--TCGTACG---G-TC-TAAC-AACGAA--CCCCCGGCGCGGACTGCGCCAAGG--AATTATCAAA---GGGAGAGCTCGCTTCCGTCG-CCCCGGGAACGGTGCGCG----ACCAGGAAGC-GACGC--CTTCTGTTG------TATCC-ATAACGACTCTCGGCAACGGATATCTCGGCTCTCGCATCGATGAAGAACGTAGCGAAATGCGATACTTGGTGTGAATTGCAGAATCCCGTGAACCATCGAGTCTTTGAACGCAAGTTGCGCCCCAAGCCTTTAGGCCGAGGGCACGTCTGCCTGGGTGTCACGCACCGTTGCCCCCC-----AACCC-GG--TCCCC-A-CATC-GGGTTCCGG-CGTCGATG-GGGGGCGGACATTGGCTTCCCGTGAGA--CC--------C-TC--------------CTCGCGGTTGGCCC--AAATACGAG-TCACAGGCAGC---GGAT-GCCGCGA--CGTTCGGTGGTGG--AAAATCGAA----GAAACCCTCGAG-CTCGCGTC--GCGCGTCCGTCTCC------TCTCTCTGG----------AAACCTCGA-GCGTATCCGT---------AACA-AGGCGCTCGCGTATCGACCGCGACCCC?????????????????????????????????????????????????????????????CATACTAAGTGATAACTTTC-AATTCAGAGAAACCCTGGAATAAAAAATGGGCAATCCTGAGCCAAATCCCGTTTTATGAAAACAAACAGAACAGGGGTTCAGAAAGTGAG-AAAAGGGATAGGTGCAGAGACTCAATGGAAGCTGTTCTAACAAATGGAGTTGACTTCTC----TTTTTTTTGT-----------AAAG-----ACAGTAAAATGAATATCCTTCTATCGAATAGCGAAACTTCATAAAGGATGAAGGTTAAGTC-TATATA------CATTATGGATATGAAATGAAAAAGTATCTCAAAAAG-AACAAC-AAAAATCCGTATTTTTTATTTATGTTAAT------------------A-AAAAAGCAAAAG----AATTGTTGTGAATCGC-----TTCCAAATTGAAGAAAGAATCGAATATTCATTGATCAAATCATTCACTCCATAATCTGGTAGATCGTTTCTTTTGAAGAACTGATT-AATCGGACGAGAATAAAGATAGAGTCCCGTTCTACATGTCAATATCAATACCGGCAACAATGAAATTTATAGTAAGAGGAAAATCCGTCGACTTTAGAAATCGTGAGG
	Serjania_erythrocaulis			???????????????????????????1????????????????????????????????????????TCATTGTCGAAACCTG-CCCAGCAGAA-CGA-CCCGCGAACTCG-TTTCATA--CC---G-C-GGGGTTCCACGTCGGC-TTCC----GCCTCGT-GGCTCCC-C-AT---C-GCCGTCCTGGAGGGG--CGCACG----CCCCTTC--GCGTACG---G-TA-TAAC-AACGAA---CCCCGGCGCGGACTGCGCCAAGG--AAATCTCAAC---GGGAGAGCGCGCTTCCGTCG-CCCCGGGAACGGTGCGCG----TGCCGGAAGC-GGTGC--CTTCTTCTAT-----TATCC-ATAACGACTCTCGGCAACGGATATCTCGGCTCTCGCATCGATGAAGAACGTAGCGAAATGCGATACTTGGTGTGAATTGCAGAATCCCGTGAACCATCGAGTCTTTGAACGCAAGTTGCGCCCCAAGCCTTTAGGCCGAGGGCACGTCTGCCTGGGTGTCACGCATCGTTGCCCCCCC----AACCC-GA--TCCCC-G-AAGC-GGGTGCCGG-CGTGGAC--GGGGGCGGACATTGGCCTCCCGTGAGA--CC--------C-TC--------------CTCGCGGTTGGCCC--AAATACGAG-TCCCAGGCGGC---GGAT-GCCGCGA--CGTTCGGTGGTGG--AAAATCTAA----GAAACCCTCGAG-CTCGCGTC--GCGCGTCCGCCGCC------TCTCTCGGG----------AAACCTCGA-GCGTATCCGT-----A---AC-A-GGGCGCTCGCATATCGACCGCGACCCC??????????????????????????????GACTTAATTGGATTGAGCCTTGTTATGGAAACATACTAAGTGATAACTTTCAAATTCAGAGAAACCCTGGAATAAAAAATGGGCAATCCTGAGCCAAATCCCGTTTTATGAAAACAAACAGAACAGGGGTTCAGAAAATGAG-AAAAGGGATAGGTGCAGAGACTCAATGGAAGCTGTTCTAACAAATGGAGTTGACTTCTC----TTTTTTTTGT-----------AAAG-----ACAGTAAAATGAATATCCTTCTATCGAATAGCGAAACTTCATAAAGGATGAAGGTTAAGTC-TATATA------CATTATGGATATGAAATGAAAAAGTATCTCAAAAAG-AACAAC-AAAAATCCGTATTTTTTATTTATGTTAAT------------------A-AAAAAGCAAAAG----AATTGTTGTGAATCGC-----TTCCAAATTGAAGAAAGAATCGAATATTCATTGATCAAATCATTCACTCCATAATCTGGTAGATCGTTTCTTTTGAAGAACTGATT-AATCGGACGAGAATAAAGATAGAGTCCCGTTCTACATGTCAATATCAATACCGGCAACAATGAAATTTATAGTAAGATGAAAATCC??????????????????????
	Serjania_eucardia				???????????????????????????1????????????????????TAGGTGAACCTGCGGAAGGATCATTGTCGAAACCTG-CCCAGCAGAA-CGA-CCCGCGAACTCG-TTTCATA--CC---G-C-GGGGTTCCACGCCGGC-TTCC----GCCTCGT-GGCTCCC-C-AT---C-GCCGTCCTGGGGGGG--CGCACG----CCCCTTC--AGGTACG---G-TC-TAAC-AACGAA---CCCCGGCGCGGACTGCGCCAAGG--AAATCTCAAC---GGGAGAGCGCGCTTCCGTCG-CCCCGGGAACGGTGCGCG----TGCCGGAAGC-GGCGC--CTTCTTCTAT-----TATCC-ATAACGACTCTCGGCAACGGATATCTCGGCTCTCGCATCGATGAAGAACGTAGCGAAATGCGATACTTGGTGTGAATTGCAGAATCCCGTGAACCATCGAGTCTTTGAACGCAAGTTGCGCCCCAAGCCTTTAGGCCGAGGGCACGTCTGCCTGGGTGTCACGCATCGTGCCCCCC------AACCC-GA--CCCCC-A-CAGC-GGGCGCCGG-CGTGGAC--GGGGGCGGACATTGGCCTCCCGTGAGA--CC--------C-TC--------------CTCGCGGCTGGCCC--AAATACGAG-TCGTAGGCGGC---GGAT-GCCGCGA--CGTTCGGTGGTGG--AAAATCGAA----GAAACCCTCGAG-CTCGCGTC--GCGCGTCCGTCGCC------TCTCTCTGGAA--------AAACCTCGA-GCGTATCCGT-----A---AC-A-GGGCGCTCGCATATCGACCGCGACCCC??????????????????????????????GACTTAATTGGATTGAGCCTTGTTATGGAAACATACTAAGTGATAACTTTCAAATTCAGAGAAACCCTGGAATAAAAAATGGGCAATCCTGAGCCAAATCCCGTTTTATGAAAACAAACAGAACAGGGGTTCAGAAAGTGAG-AAAAGGGATAGGTGCAGAGACTCAATGGAAGCTGTTCTAACAAATGGAGTTGACTTCTC----TTTTTTTTGT-----------AAAG-----ACAGTAAAATGAATATCCTTCTATCGAATAGCGAAACTTCATAAAGGATGAAGGTTAAGTC-TATATA------CATTATGGATATGAAATGAAAAAGTATCTCAAAAAG-AACAAC-AAAAATCCGTATTTTTTATTTATGTTAAT------------------A-AAAAAGCAAAAG----AATTGTTGTGAATCGC-----TTCCAAATTGAAGAAAGAATCGAATATTCATTGATCAAATCATTCACTCCATAATCTGGTAGATCGTTTCTTTTGAAGAACTGATT-AATCGGACGAGAATAAAGATAGAGTCCCGTTCTACATGTCAATATCAATACCGGCAACAATGAAATTTATAGTAAGAGGAAAATCC??????????????????????
	Serjania_fuscifolia				???????????????????????????1AAGTCGTAACAAGGTTTCCGTAGGTGAACCTGCGGAAGGATCATTGTCGAAACCTG-CCCAGCAGAA-CGA-CCCGCGAACTCG-TTTCATACGCC-----TCGGGATTCCACGTCGGC-TTCC----GCCTCGT-GGCTCCC-AAGC---C-TCCGTCCTGAGGGGG--CGCACG----CCCCTTC--ACGTACG---G-TC-TAAC-AACGAA--CCCCCGGCGCGGACTGCGCCAAGG--AAATATCAAC---GGGAGAGCGCGCTTCCGTCG-CCCCGGGAACGGTGCGCG----AGCAGGAAGC-GACGC--CTTCTTCTATTA---TATCC-ATAACGACTCTCGGCAACGGATATCTCGGCTCTCGCATCGATGAAGAACGTAGCGAAATGCGATACTTGGTGTGAATTGCAGAATCCCGTGAACCATCGAGTCTTTGAACGCAAGTTGCGCCCCAAGCCTTTAGGCCGAGGGCACGTCTGCCTGGGTGTCACGCATCGTTGCCCCCC-----AACCC-AA--TGCCC-G-CATC-GGGTGCCGG-CGTTGAC--GGGGGCGGACATTGGCTTCCCGTGAGA--CC--------C-TC--------------CTCGCGGTTGGCCC--AAATACGAG-TCACGGGCAGC---GGAT-GCCGCGA--CGTTCGGTGGTGG--AAAATCGAA----GAAACCCTCGAG-CTCGCGTC--GCGCGTCCGTCCGC------TCTCTCGGG----------AAACCTCGA-GCGTTGTTCGTAACAA---------GGCGCTCGCATATCGACCGCGACCCC???????????????????????????????????????????????????????????????TACTAAGTGATAACTTTCAAATTCAGAGAAACCCTGGAATAAAAAATGGGCAATCCTGAGCCAAATCCCGTTTTATGAAAACAAACAGAACAGGGGTTCAGAAAGTGAG-AAAAGGGATAGGTGCAGAGACTCAATGGAAGCTGTTCTAACAAATGGAGTTGACTTCTC----TTTTTTTTGT-----------AAAG-----ACAGTAAAATGAATATCCTTCTATCGAATAGCGAAACTTCATAAAGGATGAAGGTTAAGTC-TATATA------CATTATGGATATGAAATGAAAAAGTATCTCAAAAAG-AACAAC-AAAAATCCGTATTTTTTATTTATGTTAAT------------------A-AAAAAGCAAAAG----AATTGTTGTGAATCGC-----TTCCAAATTGAAGAAAGAATCGAATATTCATTGATCAAATCATTCACTCCATAATCTGGTAGATCGTTTCTTTTGAAGAACTGATT-AATCGGACGAGAATAAAGATAGAGTCCCGTTCTACATGTCAATATCAATACCGGCAACAATGAAATTTATAGTAAGAGGAAAATCCGTCGACTTTAGAAATCGTGAGG
	Serjania_grandiceps				???????????????????????????1AAGTTGTAACAAGGTTTCCGTAGGTGAACCTGCGGAAGGATCATTGTCGAAACCTG-CCCAGCAGAA-CGA-CCCGCGAACTAG-TTTCACA--CC---G-C-GGGGTTCCACGTCGGC-TTCC----GCCCCGT-GGCTCCC-C-GT---C-GCCGTCCCGAGGGGG--CGCACG----CCCCTTC--GAGTGCG---G-TC-TAAC-AACGAA--CCCCCGGCGCGGACCGCGCCAAGG--AAATATCAAC---GGGAGAGCGCGCTTCCGTCG-CCCCGGGAACGGAGCGCG----AGCGGGAAGC-GACGC--CTTCTTCTACTG---TATCC-ATAACGACTCTCGGCAACGGATATCTCGGCTCTCGCATCGATGAAGAACGTAGCGAAATGCGATACTTGGTGTGAATTGCAGAATCCCGTGAACCATCGAGTCTTTGAACGCAAGTTGCGCCCCAAGCCTTTAGGCCGAGGGCACGTCTGCCTGGGTGTCACGCATCGTTGCCCCCC-----AACCC-TA--TCCCC-G-CATC-GGGTGCCGG-CGTTGAC--GGGGGCGGACACTGGCTTCCCGTGAGA--CC--------C-TC--------------CTCGCGGTTGGCCC--AAATACGAG-TCGCAGGCGGC---GGAT-GCCGCGA--CGTTCGGTGGTGG--AAAATCGAA----GAAACCCTCGAG-CTCGCGTC--GCGCGTCCGTCCTC------TCTCC--------CTC-GAAAACCTCGA-GCGTGCCCGT-----A---AC-A-AGGCGCTCGCATATCGACCGCGACCCC??????????????????????????????GACTTAATCGGATTGAGCCTTGTTATGGAAACATACTAAGTGATAACTTTCAAATTCAGAGAAACCCTGGAATAAAAAATGGGCAATCCTGAGCCAAATCCCGTTTTATGAAAACAAACAGAACAGGGGTTCAGAAAGTGAG-AAAAGGGATAGGTGCAGAGACTCAATGGAAGCTGTTCTAACAAATGGAGTTGACTTCTC----TTTTTTTTGT-----------AAAG-----ACAGTAAAATGAATATCCTTCTATCGAATAGCGAAACTTCATAAAGGATGAAGGTTAAGTC-TATATA------CATTATGGATATGAAATGAAAAAGTATCTCAAAAAG-AACAAC-AAAAATCCGTATTTTTTATTTATGTTAAT------------------A-AAAAAGCAAAAG----AATTGTTGTGAATCGC-----TTCCAAATTGAAGAAAGAATCGAATATTCATTGATCAAATCATTCACTCCATAATCTGATAGATCGTTTCTTTTGAAGAACTGATT-AATCGGACGAGAATAAAGATAGAGTCCCGTTCTACATGTCAATATCAATACCGGCAACAATGAAATTTATAGTAAGAGGAAAATCCGTCGACTTTAGAAATCGTGAGG
	Serjania_grandifolia			???????????????????????????1AAGTCGTAACAAGGTTTCCGTAGGTGAACCTGCGGAAGGATCATTGTCGAAACCTG-CCCAGCAGAA-CGA-CCCGCGAACTCG-TTTCATA--CCACGA-C-GGGGTTCAACGTCGGC-TTCC----GCCTCGT-GGCTCCC-C-GT---C-GCCGTCTTGAGGGGG--CGCGCG----CCCCTCC--ACGTACG---G-CC-TAAC-AACGAA--CCCCCGGCGCGGACTGCGCCAAGG--AAATATCAAC---GGGAGAGCGAGCTTTCGTCG-CCCCGGGAACGGTGCGCG----AGCAGGAAGC-GACGCCTCTTCTCTTATTG---TATCC-ATAACGACTCTCGGCAACGGATATCTCGGCTCTCGCATCGATGAAGAACG?????????????????????????????????????????????????????????????????????????????????????????????????????????????????????????????????????????????????????????????????????????????????????????????????????????????????????????????????????????????????????????????????????????????????????????????????????????????????????????????????????????????????????????????????????????????????????????????????????????????????????????????????????????????????????????????????????????????????????????????????????????????????????????????????????????????????????????????????????????????????????????????????????????????????????????????????????????????????????????????????????????????????????????????????????????????????????????????????????????????????????????????????????????????????????????????????????????????????????????????????????????????????????????????????????????????????????????????????????????????????????????????????????????????????????????????????????????????????????????????????????????????????????????????????????????????????????????????????????????????????????????????????????????????????????????????????????????????
	Serjania_guerrerensis			???????????????????????????0??????????????????????????????????GAAGGATCATTGTCGAAACCTG-CCCAGCAGAA-CGA-CCCGCGAACTCG-TTTCATA--CC-----GGGGGGTTCCACGCCGGC-TTCG----GCCCCGT-GGCTCCC-C-GT---C-GCCGTCCCGAGGGGG--CTTCCG----CCCCTTC--GCGTACG---G-TC-TAAC-AACGAA--CCCCCGGCGCGGACCGCGCCAAGG--AAATCTCAAC---GGGAGAGCGCGCTTCCGTCG-CCCCGGGAACGGTGCGCG----AGCAGGAAGC-GCCGC--CTTCTTCTATTA---TATCC-ACAACGACTCTCGGCAACGGATATCTCGGCTCTCGCATCGATGAAGAACGTAGCGAAATGCGATACTTGGTGTGAATTGCAGAATCCCGTGAACCATCGAGTCTTTGAACGCAAGTTGCGCCCCAAGCCTTTAGGCCGAGGGCACGTCTGCCTGGGTGTCACGCATCGTTGCCCCCCC----AACCC-GGTCTCCCC-G-CATC-GGGTGCCGG-CGTCGACGGGGGGGCGGACATTGGCTTCCCGTGAGA--CC--------C-TC--------------CTCGCGGTTGGCCC--AAATACGAG-TCGCAGGCGGC---GGAT-GCCGCGG--CGTTCGGTGGTGG--AACGTCGAA----GAAACCCTCGAG-CTCGCGCC--GCGCATCCGTCTCC------TCTCTCGGG----------AAACCTCGA-GCGTATCCGT------------AAGGA??????????????????????????????????????????????????????GACTTAATCGGATTGAGCCTTGTTATGGAAACATACTAAGTGATAACTTTCAAATTCAGAGAAACCCTGGAATAAAAAATGGGCAATCCTGAGCCAAATCCCGTTTTATGAAAACAAACAGAACAGGGGTTCAGAAAGTGAG-AAAAGGGATAGGTGCAGAGACTCAATGGAAGCTGTTCTAACAAATGGAGTTGACTTCTC----TTTTTTTTGT-----------AAAG-----ACAGTAAAATGAATATCCTTCTATCGAATAGCGAAACTTCATAAAGGATGAAGGTTAAGTC-TATATA------CATTATGGATATGAAATGAAAAAGTATCTCAAAAAG-AACAAC-AAAAATCCGTATTTTTTATTTATGTTAAT------------------A-AAAAAGCAAAAG----AATTGTTGTGAATCGC-----TTCCAAATTGAAGAAAGAATCGAATATTCATTGATCAAATCATTCACTCCATAATCTGGTAGATCGTTTCTTTTGAAGAACTGATT-AATCGGACGAGAATAAAGATAGAGTCCCGTTCTACATGTCAATATCAATACCGGCAACAATGAAATTTATAGTAAGAGGAAAATCCGTCGACTTTAGAAATCGTGAGG
	Serjania_ichthyoctona			???????????????????????????1AAGTGGTAACAAGGTTTCCGTAGGTGAACCTGCGGAAGGATCATTGTCGAAACCTG-CCCAGCAGAA-CGA-CCCGCGAACTCG-TTTCATA--CC---G-C-GGGGTTACACGCCGGC-TCTC----GCCTCGT-GGCTCCC-C-AT---C-GCCGTCTCGAGGGGG--CGCGCT----CCCCTTC--GCGTACG---G-TC-TAAC-AACAAA--CCCCCGGCGCGGACCGCGCCAAGG--AAATCTCAAC---GGGAGAGCGCGCTTTCGTCG-CCCCGGCGA--------------GCAGGAAGC-GGCGC--CTTCTTCTATTA---TATCA-ATAACGACTCTCGGCAACGGATATCTCGGCTCTCGCATCGATGAAGAACGTAGCGAAATGCGATACTTGGTGTGAATTGCAGAATCCCGTGAACCATCGAGTCTTTGAACGCAAGTTGCGCCCCAAGCCTTTAGGCCGAGGGCACGTCTGCCTGGGTGTCACGCACCGTTGCCCCCCC----AACCC-GA--TCCCC-G-CACC-GGGTGCCGG-CGTTGACG-GGGGGCGGACATTGGCTTCCCGTGAGG--CC--------C-TC--------------CTCGCGGTTGGCCC--AAATACGAG-TCACGGGCGGC---GGAT-GCCGCGA--CGTTCGGTGGTGG--AAAATCGAA----TAAACCCTCGAG-CTCGCGTC--GCGCGTCCGTCTCC------TCTCTCGGG----------AAACCTCGA-GCGTATCCGT---------AACA-AGGCGCTCGCTTACCGACCGCGACCCC??????????????????????????????GACTTAATCGGATTGAGCCTTGTTATGGAAACATACTAAGTGATAACTTTCAAATTCAGAGAAACCCTGGAATAAAAAATGGGCAATCCTGAGCCAAATCCCGTTTTATGAAAACAAACAGAACAGGGGTTCAGAAAGTGAG-AAAAGGGATAGGTGCAGAGACTCAATGGAAGCTGTTCTAACAAATGGAGTTGACTTCTC----TTTTTTTTGT-----------AAAG-----ACAGTAAAATGAATATCCTTCTATCG---------ACTTCATAAAGGATGAAGGTTAAGTC-TATATA------CATTATGGATATGAAATGAAAAAGTATCTCAAAAAG-AACAAC-AAAAATCCGTATTTTTTATTTATGTTAAT------------------A-AAAAAGCAAAAG----AATTGTTGTGAATCGC-----TTCCAAATTGAAGAAAGAATCGAATATTCATTGATCAAATCATTCACTCCATAATCTGGTAGATCGTTTCTTTTGAAGAACTGATT-AATCGGACGAGAATAAAGATAGAGTCCCGTTCTACATGTCAATATCAATACCGGCAACAATGAAATTTATAGTAAGAGGAAAATCCGTCGACTTTAG???????????
	Serjania_incanus				???????????????????????????1????????????????????????????CCTGCGGAAGGATCATTGTCGAAACCTG-CCCAGCAGAA-CGA-CCCGCGAACTCG-TTTCATA--TC-----CCGGGGTTCCACGTCGGC-TTTC----GCCCCGT-GGCTCCC-C-GT---C-GCCGTCTCGAGGGGG--CGCACG----CCCCTTC--GCGCACG---G-TC-TAAC-AACGAA--CCCCCGGCGCGGACTGCGCCAAGG--AAACAACAAC---GGGAGAGCGCGCTTCCCTCG-CCCCGGGAACGGCACGCG----AGCAGGAAGC-GACGC--CTTCTTCTATTA---TATCC-ATAACGACTCTCGGCAACGGATATCTCGGCTCTCGCATCGATGAAGAACGTAGCGAAATGCGATACTTGGTGTGAATTGCAGAATCCCGTGAACCATCGAGTCTTTGAACGCAAGTTGCGCCCCAAGCCTTTAGGCCGAGGGCACGTCTGCCTGGGTGTCACGCACCGTTGCCCCCC-----AACCCATA--TCCCT-A-CATC-GGGTGCTGG-TGTCGAC--GGGGGCGGACATTGGCTTCCCGTGAGA--CC--------C-AC--------------CTCGCGGTTGGCCT--AAATACGAG-TCATAGGCAGC---GGAT-GCCGCGA--CGTTCGGTGGTGG--ACAATCGAA----GAAACCCTCGAT-CTCGCGCC--GCGCGTCCGTCTCC------TCTCTCTGG----------AAACCTCGA-GCGTATCCGTAACA----------AGGAGCTCGCGTATCGACCGCGACCCC??????????????????????????????GACTTAATCGGATTGAGCCTTGTTATGGAAACATACTAAGTGATAACTTTCAAATTCAGAGAAACCCTGGAATAAAAAATGGGCAATCCTGAGCCAAATCCCGTTTTATGAAAACAAACAGAACAGGGGTTCAGAAAGTGAG-AAAAGGGATAGGTGCAGAGACTCAATGGAAGCTGTTCTAACAAATGGAGTTGACTTCTC----TTTTTTTTGT-----------AAAG-----ACAGTAAAATGAATATCCTTCTATCGAATAGCGAAACTTCATAAAGGATGAAGGTTAAGTC-TATATA------CATTATGGATATGAAATGAAAAAGTATCTCAAAAAG-AACAAC-AAAAATCCGTATTTTTTATTTATGTTAAT------------------A-AAAAAGCAAAAG----AATTGTTGTGAATCGC-----TTCCAAATTGAAGAAAGAATCGAATATTCATTGATCAAATCATTCACTCCATAATCTGGTAGATCGTTTCTTTTGAAGAACTGATT-AATCGGACGAGAATAAAGATAGAGTCCCGTTCTACATGTCAATATCAATACCGGCAACAATGAAATTTATAGTAAGAGGAAAATCCGTCGACTTTAGAAATCGTGAGG
	Serjania_lachnocarpa			???????????????????????????1AAGTCGTAACAAGGTTTCCGTAGGTGAACCTGCGGAAGGATCATTGTCGAAACCTG-CCTAGCAGAA-CGA-CCCGCGAACTCG-TTTCATA--AC---G-C-GGGGTTCCACGCCGGC-TTCC----GCCCCGT-GGCTCCC-C-AC---C-GCCGTCTTGAGGGGG--CGCACG----CCCCTTC--ACGTACG---G-TC-TAAC-AACGAA---CCCCGGCGCGGACTGCGCCAAGG--AAATCTCAAC---GGGAGAGCGCGCTTCCGTCG-CCCCGGGAACGGTGCGCG----AGCAGGAAGC-GGTGC--CTTCTTCTAT-----TATCC-ATAACGACTCTCGGCAACGGATATCTCGGCTCTCGCATCGATGAAGAACGTAGCGAAATGCGATACTTGGTGTGAATTGCAGAATCCCGTGAACCATCGAGTCTTTGAACGCAAGTTGCGCCCCAAGCCTTTAGGCCGAGGGCACGTCTGCCTGGGTGTCACGCACCGTTGCCCCCC-----AACCC-GA--TCCCC-A-CAGG-GGGTGCTGG--AGTGAC--GGGGGCGGACATTGGCTTCCCGTGAGA--CC--------C-TC--------------CTCGCGGCTGGCCTAAAAATACGAG-TCACAGGCGGC---GGAT-GCCGCGA--CGTTCGGTGGTGG--AAAATATGA----GAAACCCTCGAG-CTCGCGTC--GCGCGTCCGTCTCC------CCTCTCGGG----------AAACCTCGA-GCGTATCCGT---------AACA-AGGCGCTCGCATATCGACCGCGACCCCAGGTCAGGCGGGATTACCCGCTGAGTTTAAGACTTAATCGGATTGAGCCTTGTTATGGAAACATACTAAGTGATAACTTTCAAATTCAGAGAAACCCTGGAATAAAAAATGGGCAATCCTGAGCCAAATCCCGTTTTATGAAAACAAACAGAACAGGGGTTCAGAAAGTGAG-AAAAGGGATAGGTGCAGAGACTCAATGGAAGCTGTTCTAACAAATGGAGTTGACTTCTC----TTTTTTTTGT-----------AAAG-----ACAGTAAAATGAATATCCTTCTATCGAATAGCGAAACTTCATAAAGGATGAAGGTTAAGTC-TATATA------CATTATGGATATGAAATGAAAAAGTATCTCAAAAAG-AACAAC-AAAAATCCGTATTTTTTATTTATGTTAAT------------------A-AAAAAGCAAAAG----AATTGTTGTGAATCGC-----TTCCAAATTGAAGAAAGAATCGAATATTCATTGATCAAATCATTCACTCCATAATCTGGTAGATCGTTTCTTTTGAAGAACTGATT-AATCGGACGAGAATAAAGATAGAGTCCCGTTCTACATGTCAATATCAATACCGGCAACAATGAAATTTATAGTAAGAGGAAAATCCGTCGACTTTAGAAATCGTGAGG
	Serjania_lethalis_1				0010??0000010110100011101001???????????????????????????ACCTGCGGAAGGATCATTGTCGAAACCTG-CCCGGCAGAA-CGA-CCCGCGAACTCG-TTTCATA--CC---G-CCGGGGTTCCACGTCGGC-TCCC----GCCTCGT-GGCTCCC-C-AC---C-GCCGTCTCGAGGGGG--CGCTCG----CCCCTTC--GCGTACG---G-TC-TAAC-AACGAA--CCCCCGGCGCGGACCGCGCCAAGG--AAATCTCAAC---GGGAGAGCGCGCTTCGGTCG-CCCCGGGAACGGCGCGCG----AGCAGGAAGC-GGCGC--CTTCTTCTATTG---TATCC-ATAACGACTCTCGGCAACGGATATCTCGGCTCTCGCATCGATGAAGAACGTAGCGAAATGCGATACTTGGTGTGAATTGCAGAATCCCGTGAACCATCGAGTCTTTGAACGCAAGTTGCGCCCCAAGCCTTTAGGCCGAGGGCACGTCTGCCTGGGTGTCACGCACCGTTGCCCCCCC----AACCC-GG--TCCCC-A-CATC-GGGTGCCGG-CGTCGACG-GGGGGCGGACATTGGCTTCCCGTGAGA--CC--------C-TC--------------CTCGCGGCTGGCCC--AAATACGAG-TCACGGGCGGC---GGAT-GCCGCGA--CGTTCGGTGGTGG--AAAATCGAA----GAAACCCTCGAG-CTCGCGTC--GCGCGTCCGTCACC------TCTCTCGGG----------AAACCTCGA-GCGTATCCGT---------AACA-AGGCGCTCGCTTATCGACCGCGACCCC???????????????????????????????????????????????????????????????TACTAAGTGATAACTTTCAAATTCAGAGAAACCCTGGAATAAAAAATGGGCAATCCTGAGCCAAATCCCGTTTTATGAAAACAAACAGAACAGGGGTTCAGAAAGTGAG-AAAAGGGATAGGTGCAGAGACTCAATGGAAGCTGTTCTAACAAATGGAGTTGACTTCTC----TTTTTTTTGT-----------AAAG-----ACAGTAAAATGAATATCCTTCTATCGAATAACGAAACTTCATAAAGGATGAAGGTTAAGTC-TATATA------CATTATGGATATGAAATGCAAAAGTATCTCAAAAAG-AACAAC-AAAAATCCGTATTTTTTATTTATGTTAAT------------------A-AAAAAGCAAAAG----AATTGTTGTGAATCGC-----TTCCAAATTGAAGAAAGAATCGAATATTCATTGATCAAATCATTCACTCCATAATCTGGTAGATCGTTTCTTTTGAAGAACTGATT-AATCGGACGAGAATAAAGATAGAGTCCCGTTCTACATGTCAATATCAATACCGGCAACAATGAAATTTATAGTAAGAGGAAAATCCGTCGACTTTAGAAATCGTGAGG
	Serjania_lethalis_2				0010??0000010110100011101001??????TAACAAGGTTTCCGTAGGGGAACCTTCGGAAGGATCATTGTCGAAACCTG-CCCAGCAGAA-CGA-CCCGCGAACTCG-TTTCATA--CC---G-CCGGGGTTCCACGTCGGCTTTTC----GCCCCGT-GGCTCCC-C-AT---C-GCCGTCTCGAGGGGG--CGCTCG----CCCCTTC--GCGTACG---G-TC-TAAC-AACGAA--CCCCCGGCGCGGACCGCGCCAAGG--AAATCTCAAC---GGGAGAGCGCGCTTCCGTCG-CCCCGGGAACGGCGCGCG----AGCGGGAAGC-GACGC--CTTCTTCTATTA---TATCC-ATAACGACTCTCGGCAACGGATATCTCGGCTCTCGCATCGATGAAGAACGTAGCGAAATGCGATACTTGGTGTGAATTGCAGAATCCCGTGAACCATCGAGTCTTTGAACGCAAGTTGCGCCCCAAGCCTTTAGGCCGAGGGCACGTCTGCCTGGGTGTCACGCATCGTTGCCCCCCC----AACCC-GG--TCCCC-A-CATC-GGGTGCCGG-CGCTGACG-GGGGGCGGACATTGGCTTCCCGTGAGA--CC--------C-TC--------------CTCGCGGCTGGCCC--AAATACGAG-TCACAGGCGGC---GGAT-GCCGCGA--CGTTCGGTGGTGG--AAAATCGAA----GAAACCCTCGAR-CTCGCGTC--GCGCCTCCGTCTCC------TCTCTCGGG----------AAACCTCGA-GCGTATCCGT-----A---ACAA-AGGCGCTCGCTAATCGACCGCGACCCC??????????????????????????????GACTTAATCGGATTGAGCCTTGTTATGGAAACATACTAAGTGATAACTTTCAAATTCAGAGAAACCCTGGAATAAAAAATGGGCAATCCTGAGCCAAATCCCGTTTTATGAAAACAAACAGAACAGGGGTTCAGAAAGTGAG-AAAAGGGATAGGTGCAGAGACTCAATGGAAGCTGTTCTAACAAATGGAGTTGACTTCTC----TTTTTTTTGT-----------AAAG-----ACAGTAAAATGAATATCCTTCTATCGAATAACGAAACTTCATAAAGGATGAAGGTTAAGTC-TATATA------CATTATGGATATGAAATGCAAAAGTATCTCAAAAAG-AACAAC-AAAAATCCGTATTTTTTATTTATGTTAAT------------------A-AAAAAGCAAAAG----AATTGTTGTGAATCGC-----TTCCAAATTGAAGAAAGAATCGAATATTCATTGATCAAATCATTCACTCCATAATCTGGTAGATCGTTTCTTTTGAAGAACTGATT-AATCGGACGAGAATAAAGATAGAGTCCCGTTCTACATGTCAATATCAATACCGGCAACAATGAAATTTATAGTAAGAGGAAAATCCGTCGACTTTAGAAATCGTGAGG
	Serjania_marginata				???????????????????????????1AAGTCGTAACAAGGTTTCCGTAGGTGACCTCGCGGAAGGATCATTGTCGAAACCTG-CCCAGCAGAA-CGA-CCCGAGAACTCG-TTTCATA--CC---G-C-GGGGTTCCACGTCGGC-TTCC----GCCTCGT-GGCTCCC-C-ATCATC-GCCGTCTCGATGGGG--CGCACG----CCCCTTC---GCGACG---G-TC-TAAC-AATGAA--CCCCGGGCGCGGACTGCGCCAAGG--AAATCTAAAC---GGGAGAGCGCGCTTCCGCCG-CCCCGGGAACGGGGCGCG----AGCAGGAAGC-GATGC--CTTCTTCTATTG---TATCC-ATAACGACTCTCGGCAACGGATATCTCGGCTCTCGCATCGATGAAGAACGTAGCGAAATGCGATACTTGGTGTGAATTGCAGAATCCCGTGAACCATCGAGTCTTTGAACGCAAGTTGCGCCCCAAGCCTTTAGGCCGAGGGCACGTCTGCCTGGGTGTCACGCATCGTTGCCCCCCC----AACCC-GA--TCCCC-G-TATC-GGGCGCCGG------------GGGCGGACATTGGCTTCCCGTGAGA-CCC----------TC--------------CTCGCGGTTGGCCC--AAATACGAG-TCACGGGCAGC---GGAT-GACGCGA--CGTTCGGTGGTGG--AAAATCGAA----GAAACCCTCGAG-CTCGCGTC--GCGCGTCCGCTTCC------TCCCTCGAA----------AAACCTCGA-GCGTATCCGT-AAC--------A-AGGCGCTCGCATACCGACCGCGACCCC??????????????????????????????GACTTAATCGGATTGAGCCTTGTTATGGAAACATACTAAGTGATAACTTTCAAATTCAGAGAAACCCTGGAATAAAAAATGGGCAATCCTGAGCCAAATCCCGTTTTATGAAAACAAACAGAACAGGGGTTCAGAAAGTGAG-AAAAGGGATAGGTGCAGAGACTCAATGGAAGCTGTTCTAACAAATGGAGTTGACTTCTC----TTTTTTTTGT-----------AAAG-----ACAGTAAAATGAATATCCTTCTATCGAATAGCGAAACTTCATAAAGGATGAAGGTTAAGTCTTATATA------CATTATGGATATGAAATGAAAAAGTATCTCAAAAAG-AACAAC-AAAAATCCGTATTTTTTATTTATGTTAAT------------------A-AAAAAGCAAAAG----AATTGTTGTGAATCGC-----TTCCAAATTGAAGAAAGAATCGAATATTCATTGATCAAATCATTCACTCCATAATCTGGTAGATCGTTTCTTTTGAAGAACTGATT-AATCGGACGAGAATAAAGATAGAGTCCCGTTCTACATGTCAATATCAATACCGGCAACAATGAAATTTATAGTAAGAGGAAAATCCGTCGACTTTAGAAATCGTGAGG
	Serjania_membranacea_1			???????????????????????????1?????????CAAGGTTTCCGTAGGTGAACCTGCGGAAGGATCATTGTCGAAACCTG-CCCAGCAGAA-CGA-CCCGCGAACTCG-TTTCATA--CC---G-C-GGGGTTCCACGTCGGC-TTCC----GCCTCGT-GGCTCCC-CGCT-----GCCGTCTTGAGGGGG--CGCACG----CCCCCCC--ACGTACG---G-TC-TAAC-AACGAA--CCCCCGGCGCGGACTGCGCCAAGG--AAATATCAAC---GGGAGAGCGTGCTTTCGTCG-CCCCGGGAACGGTGCGCG----AGCGGGAAGCGAATGCCTCTTCTTTTACTG---TATCC-ATAACGACTCTCGGCAACGGATATCTCGGCTCTCGCATCGATGAAGAACGTAGCGAAATGCGATACTTGGTGTGAATTGCAGAATCCCGTGAACCATCGAGTCTTTGAACGCAAGTTGCGCCCCAAGCCTTTAGGCCGAGGGCACGTCTGCCTGGGTGTCACGCACCGTTGCTCCCC-----AGCCC-AA--TCCCC-AACATC-GGGTGCCGG-CGTTGTC--GGGGGCGGACATTGGCTTCCCGTGAGA--CC--------C-TC--------------CTCGCGGTTGGCCC--AAATACGAG-TCACGGTCGGC---GGAT-GCCGCGA--CGTTCGGCGGTGG--AAAATCGAA----GAAACCCTCGAG-CTCGCGTC--GCGCGTCCGTCTCC------TCTCTCGGG---------AAA??CTCGA-GCGTATCCTTAACA----------AGGCGCTCGCATATCGACCGCGACCCCAG???????????????????????????????????????????????????????????????????????????????????????????????????????????????????????????????????????????????????????????????????????????????????????????????????????????????????????????????????????????????????????????????????????????????????????????????????????????????????????????????????????????????????????????????????????????????????????????????????????????????????????????????????????????????????????????????????????????????????????????????????????????????????????????????????????????????????????????????????????????????????????????????????????????????????????????????????????????????????????????????????????????????????????
	Serjania_membranacea_2			???????????????????????????1AAGTGGTAACAAGGTTTCCGTAGGTGAACCTGCGGAAGGATCATTGTCGAAACCTG-CCGGGCAGAA-CGACCCCGCGAACTCG-TTTCATA--CC---G-C-GGGGTTCCGCGTCGGC-TTCC----GCCTCGC-GGCTCCC-CGCT-----GCCGTCTTGAGGGGG--CGCACG----CCCCACC--ACGTACG---G-TC-TAAC-AACGAA--CCCCCGGCGCGGACTGCGCCAAGG--AAATAACAAC---GGGAGAGCGCGCTTTCGTCG-CCCCGGGAACGGTGCGCG----AGCGGGAAGC-GATGCCTCTTCTTTTATTA---TATCC-ATAACGACTCTCGGCAACGGATATCTCGGCTCTCGCATCGATGAAGAACGTAGCGAAATGCGATACTTGGTGTGAATTGCAGAATCCCGTGAACCATCGAGTCTTTGAACGCAAGTTGCGCCCCAAGCCTTTAGGCCGAGGGCACGTCTGCCTGGGTGTCACGCACCGTTGCTCCCC-----AACCC-AA--TCCCC-AGCATC-GGGTGCCGG-CGTTGGC--GGGGGCGGACATTGGCTTCCCGTGAGA--CC--------C-TC--------------CTCGCGGTTGGCCC--AAATACGAG-TCACGGTCGGC---GGAT-GCCGCGA--CGTTCGGTGGTGG--AAAATCGAA----GAAGCCCTCGAG-CTCGCGTC--GCGCGTCCGTCTCC------TCTCTCGGG----------AAACCTCGA-GCGTATCCGTAACA----------AGGCGCTC????????????????????????????????????????????????????????????????????????????????????????????????????????????????????????????????????????????????????????????????????????????????????????????????????????????????????????????????????????????????????????????????????????????????????????????????????????????????????????????????????????????????????????????????????????????????????????????????????????????????????????????????????????????????????????????????????????????????????????????????????????????????????????????????????????????????????????????????????????????????????????????????????????????????????????????????????????????????????????????????????????????????????????????????????????????
	Serjania_mexicana_1				???????????????????????????1??????????????????????????????????????????????????????????????????????????????????????????????????????????????????????????????????????????????????????????????????????????????????????????????????????????????????????????????????????????????????????????????????????????????????????????????????????????????????????????????????????????????????????????????????????????????????????????????????????????????????????????????????????????????????????????????????????????????????????????????????????????????????????????????CCCCCC----AGCCC-GA--TCCCC-G-CATC-GGGCGCCGG------------GGGCGGACATTGGCTTCCCGTGAGA--CC--------C-TC--------------CTCGCGGTTGGCCC--AAATACGAG-TCACGGGCAGC---GGAT-GCCGCGA--CGTTCGGTGGTGG--AAAATCGAA----GAAACCCTCGAG-CTCGCGTC--GCGCGTCCGTCTCC------TCCCTCGCG----------AAA?T?????G?GC????GTAACA----------AGGCGCTCGCCTATCGACAGCGACCCCAG???????????????????????????????????????????????????????????????????????????????????????????????????????????????????????????????????????????????????????????????????????????????????????????????????????????????????????????????????????????????????????????????????????????????????????????????????????????????????????????????????????????????????????????????????????????????????????????????????????????????????????????????????????????????????????????????????????????????????????????????????????????????????????????????????????????????????????????????????????????????????????????????????????????????????????????????????????????????????????????????????????????????????????
	Serjania_mexicana_2				???????????????????????????1???????AACAAGGTTTCCGTAGGTGAACCTGCGGAAGGATCATTGTCGAAACCTG-CCCAGCAGAA-CGA-CCCGCGAACTCG-TTTCATA--CC---G-C-GGGGTTCCACGTCGGC-TTCC----GCCTCGT-GGCTCCC-C-ATCATC-GCCGTCCCGATGGGG--CGCACG----CCCCTTC--GCGTACG---G----TAAC-AACGAA--CCCCCGGCGCGGACCGCGCCAAGG--AAATCTAAAC---GGGAGAGCCCGCTTCCGCCG-CCCCGGGAACGGCGCGCG----AGCAGGAAGC-GGTGC--CTTCTTCTATTATAATATCC-ATAACGACTCTCGGCAACGGATATCTCGGCTCTCGCATCGATGAAGAACGTAGCGAAATGCGATACTTGGTGTGAATTGCAGAATCCCGTGAACCATCGAGTCTTTGAACGCAAGTTGCGCCCCAAGCCTTTAGGCCGAGGGCACGTCTGCCTGGGTGTCACGCATCGTTGCCCCCCC----AGCCC-GA--TCCCC-G-AATC-GGGCGCCGG------------GGGCGGACATTGGCTTCCCGTGAGA-CCC----------TC--------------CTCGCGGTTGGCCC--AAATACGAG-TCACGGGCAGC---GGAT-GCCGCGA--CGTTCGGTGGTGG--AAAATCGAA----GAAACCCTCGAG-CTCGCGTC--GCGCGTCCGTCTCC------TCCCTCG-----------CGAA?C???GAGCGCATCCGTAAC---------A-AGGCGCTCGCCTATCGACAGCGACCCCAG???????????????????????????????????????????????????????????????????????????????????????????????????????????????????????????????????????????????????????????????????????????????????????????????????????????????????????????????????????????????????????????????????????????????????????????????????????????????????????????????????????????????????????????????????????????????????????????????????????????????????????????????????????????????????????????????????????????????????????????????????????????????????????????????????????????????????????????????????????????????????????????????????????????????????????????????????????????????????????????????????????????????????????
	Serjania_mexicana_3				???????????????????????????1AAGTGGTAACAAGGTTTCCGTAGGTGAACCTGCGGAAGGATCATTGTCGAAACCTG-CCCAGCAGAA-CGA-CCCGCGAACTCG-TTTCATA--CC---G-C-GGGGTTCCACGTCGGC-TTCC----GCCTCGT-GGCTCCC-C-ACCATC-GCCGTCCCGATGGGG--CGCACG----CCCCTTC--GCGTACG---G----TAAC-AACGAA--CCCCCGGCGCGGACCGCGCCAAGG--AAATCTAAAC---GGGAGAGCCCGCTTCCGCCG-CCCCGGGAACGGCGCGCG----AGCAGGAAGC-GGTGC--CTTCTTCTATTGTAATATCC-ATAACGACTCTCGGCAACGGATATCTCGGCTCTCGCATCGATGAAGAACGTAGCGAAATGCGATACTTGGTGTGAATTGCAGAATCCCGTGAACCATCGAGTCTTTGAACGCAAGTTGCGCCCCAAGCCTTTAGGCCGAGGGCACGTCTGCCTGGGTGTCACGCATCGTTGCCCCCCC----AGCCC-GA--TCCCC-G-CATC-GGGCGCCGG------------GGGCGGACATTGGCTTCCCGCGAGA-CCC----------TC--------------CTCGCGGTTGGCCC--AAATACGAG-TCACGGGCAGC---GGAT-GCCGCGA--CGTTCGGTGGTGG--AAAATCGAA----GAAACCCTCGAG-CTCGCGTC--GCGCGTCCGTCTCC------TCCCTCG-----------CGAAACCTCGAGCGCATCCGT-AAC--------A-AGGCGCTCGCCTATCGACAGCGACCCC??????????????????????????????GACTTAATCGGATTGAGCCTTGTTATGGAAACATACTAAGTGATAACTTTCAAATTCAGAGAAACCCTGGAATAAAAAATGGGCAATCCTGAGCCAAATCCCGTTTTATGAAAACAAACAGAACAGGGGTTCAGAAAGTGAG-AAAAGGGATAGGTGCAGAGACTCAATGGAAGCTGTTCTAACAAATGGAGTTGACTTCT-----CTTTTTTTGT-----------AAAG-----ACAGTAAAATGAATATCCTTCTATCGAATAGCGAAACTTCATAAAGGATGAAGGTTAAGTC-TATATA------CATTATGGATATGAAATGAAAAAGTATCTCAAAAAG-AACAAC-AAAAATCCGTATTTTTTATTTATGTTAAT------------------A-AAAAAGCAAAAG----AATTGTTGTGAATCGC-----TTCCAAATTGAAGAAAGAATCGAATATTCATTGATCAAATCATTCACTCCATAATCTGGTAGATCGTTTCTTTTGAAGAACTGATT-AATCGGACGAGAATAAAGATAGAGTCCCGTTCTACATGTCAATATCAATACCGGCAACAATGAAATTTATAGTAAGAGGAAAATCCGTCGACTTTAGAAATCGTGAGG
	Serjania_mexicana_4				???????????????????????????1????????????????????TAGGTGAACCTGCGGAAGGATCATTGTCGAAACCTG-CCCAGCAGAA-CGA-CCCGCGAACTCG-TTTCATA--CC---G-C-GGGGTTCCACGTCGGC-TTCC----GCCTCGT-GGCTCCC-C-ATCATC-GCCGTCCCGATGGGG--CGCACG----CCCCTTC--GCGTACG---G----TAAC-AACGAA--CCCCCGGCGCGGACCGCGCCAAGG--AAATCTAAAC---GGGAGAGCCCGCTTCCGCCG-CCCCGGGAACGGCGCGCG----AGCAGGAAGC-GGTGC--CTTCTTCTATTATAATATCC-ATAACGACTCTCGGCAACGGATATCTCGGCTCTCGCATCGATGAAGAACGTAGCGAAATGCGATACTTGGTGTGAATTGCAGAATCCCGTGAACCATCGAGTCTTTGAACGCAAGTTGCGCCCCAAGCCTTTAGGCCGAGGGCACGTCTGCCTGGGTGTCACGCATCGTTGCCCCCCCC---AGCCC-GA--TCCCC-G-CATC-GGGCGCCGG------------GGGCGGACATTGGCTTCCCGTGAGA-CCC----------TC--------------CTCGCGGTTGGCCC--AAATACGAG-TCACGGGCAGC---GGAT-GCCGCGA--CGTTCGGTGGTGG--AAAATCGAA----GAAACCCTCGAG-CTCGCGTC--GWGCGTCCGTCTCC------TCCCTCG-----------CGAAACCTCGAGCGCATCCGT-AAC--------A-AGGCGCTCGCCTATCGACAGCGACCCC??????????????????????????????GACTTAATCGGATTGAGCCTTGTTATGGAAACATACTAAGTGATAACTTTCAAATTCAGAGAAACCCTGGAATAAAAAATGGGCAATCCTGAGCCAAATCCCGTTTTATGAAAACAAACAGAACAGGGGTTCAGAAAGTGAG-AAAAGGGATAGGTGCAGAGACTCAATGGAAGCTGTTCTAACAAATGGAGTTGACTTCTC----TTTTTTTTGT-----------AAAG-----ACAGTAAAATGAATATCCTTCTATCGAATAGCGAAACTTCATAAAGGATGAAGGTTAAGTC-TATATA------CATTATGGATATGAAATGAAAAAGTATCTCAAAAAG-AACAAC-AAAAATCCGTATTTTTTATTTATGTTAAT------------------A-AAAAAGCAAAAG----AATTGTTGTGAATCGC-----TTCCAAATTGAAGAAAGAATCGAATATTCATTGATCAAATCATTCACTCCATAATCTGGTAGATCGTTTCTTTTGAAGAACTGATT-AATCGGACGAGAATAAAGATAGAGTCCCGTTCTACATGTCAATATCAATACCGGCAACAATGAAATTTATAGTAAGAGGAAAATCCGTCGACTTTAGAAATCGTGAGG
	Serjania_paniculata				???????????????????????????1AAGTCGTAACAAGGTTTCCGTAGGTGAACCTGCGGAAGGATCATTGTCGAAACCTG-CCCAGCAGAA-CGA-CCCGCGAACTCG-TTTCGTA--CC-----TCGGGGTTCCACGCCGGC-TTTC----GCCCCGT-GGCTCCC-C-AT---CGCCTGCTCGAGGGGG---CGCGCG----CCCCTTC--GCGTACG---G-CC-TAAC-AACGAA--CCCCCGGCGCGGACCGCGCCAAGG--AAATCTCAAC---GGGAGAGCGCGCTTCCGTCG-CCCCGGGAACGGTGCGCG----AGCAGGAAGC-GGCGC--CTTCTTCTACTG---TATCC-ATAACGACTCTCGGCAACGGATATCTCGGCTCTCGCATCAATRAAGAAYGTATCGAAATGCGATACTTGGTGTGAATTGCAGAATCCCGTGAACCATCGAGTCTTTGAACGCAAGTTGCGCCCCAAGCCTTTAGGCCGAGGGCACGTCTGCCTGGGTGTCACGCATCGTTGCCCCCC-----AACCC-GG--TCCCC-G-TATC-GGGCGCCGG-CG-------GGGGGCGGACACTGGCTTCCCGTGAGA--CC--------T-TC--------------CTCGCGGTTTGCCC--AAATACGAA-TCGCAGGCGGC---GGAT-GCCGCGG--CGTTCGGTGGTGG--AAAGTGGAA----GAAACCCTCGAG-CTCGCGCC--GCGCGTCCGTCTCC------TCTCTCGGG----------AAACCTCGA-GYGTATCCGT---------AACG-GGGCGCTCGCAAATCGACCGCGACCC???????????????????????????????GACTTAATTGGATTGAGCCTTGTTATGGAAACATACTAAGTGATAACTTTCAAATTCAGAGAAACCCTGGAATAAAAAATGGGCAATCCTGAGCCAAATCCCGTTTTATGAAAACAAACAGAACAGGGGTTCAGAAAGTGAG-AAAAGGGATAGGTGCAGAGACTCAATGGAAGCTGTTCTAACAAATGGAGTTGACTTCTC----TTTTTTTTGT-----------AAAG-----ACAGTAAAATGAATATCCTTCTATCGAATAGCGAAACTTCATAAAGGATGAAGGTTAAGTC-TATATA------CATTATGGATATGAAATGAAAAAGTATCTCAAAAAG-AACAAC-AAAAATCCGTATTTTTTATTTATATTAAT------------------A-AAAAAGCAAAAG----AATTGTTGTGAATCGC-----TTCCAAATTGAAGAAAGAATCGAATATTCATTGATCAAATCATTCACTCCATAATCTGGTAGATCGTTTCTTTTGAAGAACTGATT-AATCGGACGAGAATAAAGATAGAGTCCCGTTCTACATGTCAATATCAATACCGGCAACAATGAAATTTATAGTAAGAGGAAAATCCGTCGACTTTAGAAATCGTGAGG
	Serjania_paucidentata			0010??0000010110100011101001???????AACAAGGTTTCCGTAGGTGAAC?TGCGGAAGGATCATTGTCGAAACCTG-CCCA?CAGAA-CGA-CCCGCGAACTCG-TTTCATACGCC-----TGGGGATTCCACGTCGGC-TTTC----GCCCCGT-GGCTCCC-C-GC---C-GCCGTCCTGAGGGGG--CGCACG----CCCCTTC--ACGTACG---G-TC-TAAC-AACGAA--CCCCCGGCGCGGACTGCGCCAAGG--AAATATCAAC---GGGAGAGCGCGCTTCCGACG-CCCCGGGAACGGTGCGCG----AGCAGGAAGC-GACGC--CTTCTTCTATTA---TATCC-ATAACGACTCTCGGCAACGGATATCTCGGCTCTCGCATCGATGAAGAACGTAGCGAAATGCGATACTTGGTGTGAATTGCAGAATCCCGTGAACCATCGAGTCTTTGAACGCAAGTTGCGCCCCAAGCCTTTAGGCCGAGGGCACGTCTGCCTGGGTGTCACGCATCGTTGCCCCT------AACCC-AA--TCCCC-G-CACC-GGGTGCCGG-AGTTGAC--GGGGGCGGACATTGGCTTCCCGTGAGA--CC--------C-TC--------------CTCGCGGTTGGCCC--AAATACGAG-TCACGGGCAGC---GGAT-GCCGCGA--CGTTCGGTGGTGG--AAAATCCAA----GAAACCCTCGAG-CTCGCGTC--GCGCGTCCGTCCGC------TCTCTCAGG----------AAACCTCGA-GCGTTATCCGTAAC--------A-GGG?????????????????????????????????????????????????????????????????????????????????????????????????????????????????????????????????????????????????????????????????????????????????????????????????????????????????????????????????????????????????????????????????????????????????????????????????????????????????????????????????????????????????????????????????????????????????????????????????????????????????????????????????????????????????????????????????????????????????????????????????????????????????????????????????????????????????????????????????????????????????????????????????????????????????????????????????????????????????????????????????????????????????????????????????????????????????
	Serjania_perulacea				???????????????????????????1??GTCGTAACAAGGTTTCCGTAGGTGAACCTGCGGAAGGATCATTGTCGAAACCTG-CCCAGCAGAA-CGA-CCCGCGAACTCG-TTTCATA--CC-----GTGGGGTTCCACGTCGGC-TTCC----GCCCCGT-GGCTCCC-C-AC---C-GCCGTCCCGAGGGGG--CACGAG----CCCCTTC--GCGTGCG---G-CC-CAAC-AACGAA--CCCCCGGCGCGGACCGCGCCAAGG--AAATCTCAAC---GGGAGAGCGCGCTTCCGTCG-CCCCGGAAACGGTGCGCG-----GCAGGAAGC-GACGC--CTTCTTCTATTAT--TATCC-ATAACGACTCTCGGCAACGGATATCTCGGCTCTCGCATCGATGAAGAACGTAGCGAAATGCGATACTTGGTGTGAATTGCAGAATCCCGTGAACCATCGAGTCTTTGAACGCAAGTTGCGCCCCAAGCCTTTAGGCCGAGGGCACGTCTGCCTGGGTGTCACGCATCGTCGCCCCCCC----AACCC-GA--ACCCC-A-CGTC-GGGTGCCGG-AGTTGACG-GGGGGCGGACATTGGCTTCCCGTGAGA--CC--------C-TC--------------CTCGCGGTTGGCCC--AAATACGAG-TCACGGGCAGC---GGAT-GCCGCGA--CGTTCGTTGGTGG--AAAATCTAA----GAAACCCTCGAG-CTCGCGTC--GCGCGTCCGTCTCC------CCTCTCGGGAA--------AAACCTCGA-GCGTATCCGT---------AACA-AGGCGCTCGCGTATCGACCGCGACCCC??????????????????????????????GACTTAATCGGATTGAGCCTTGTTATGGAAACATACTAAGTGATAACTTTCAAATTCAGAGAAACCCTGGAATAAAAAATGGGCAATCCTGAGCCAAATCCCGTTTTATGAAAACAAACAGAACAGGGGTTCAGAAAGTGAG-AAAAGGGATAGGTGCAGAGACTCAATGGAAGCTGTTCTAACAAATGGAGTTGACTTCTC----TTTTTTTTGT-----------AAAG-----ACAGTAAAATGAATATCCTTCTATCGAATAGCGAAACTTCATAAAGGATGAAGGTTAAGTC-TATATA------CATTATGGATATGAAATGAAAAAGTATCTCAAAAAG-AACAAC-AAAAATCCGTATTTTTTATTTATGTTAAT------------------A-AAAAAGCAAAAG----AATTGTTGTGAATCGC-----TTCCAAATTGAAGAAAGAATCGAATATTCATTGATCAAATCATTCACTCCATAATCTGGTAGATCGTTTCTTTTGAAGAACTGATT-AATCGGACGAGAATAAAGATAGAGTCCCGTTCTACATGTCAATATCAATACCGGCAACAATGAAATTTATAGTAAGAGGAAAATCCG?????????????????????
	Serjania_pyramidata_1			???????????????????????????1???????AACAAGGTTTCCGTAGGTGAACCTGCGGAAGGATCATTGTCGAAACCTG-CCCAGCAGAA-CGA-CCCGCGAACTCG-TTTCATACGCC-----TGGGGATTCCACGTCGGC-TTTC----GCCCCGT-GGCTCCC-C-GC---C-GCCGTCCTGAGGGGG--CGCACG----CCCCTTC--ACGTACG---G-TC-TAAC-AACGAA--CCCCCGGCGCGGACTGCGCCAAGG--AAATATCAAC---GGGAGAGCGCGCTTCCGACG-CCCCGGGAACGGTGCGCG----AGCAGGAAGC-GACGC--CTTCTTCTATTA---TATCC-ATAACGACTCTCGGCAACGGATATCTCGGCTCTCGCATCGATGAAGAACGTAGCGAAATGCGATACTTGGTGTGAATTGCAGAATCCCGTGAACCATCGAGTCTTTGAACGCAAGTTGCGCCCCAAGCCTTTAGGCCGAGGGCACGTCTGCCTGGGTGTCACGCATCGTTGCCCCT------AACCC-AA--TCCCC-G-CACC-GGGTGCCGG-AGTTGAC--GGGGGCGGACATTGGCTTCCCGTGAGA--CC--------C-TC--------------CTCGCGGTTGGCCC--AAATACGAG-TCACGGGCAGC---GGAT-GCCGCGA--CGTTCGGTGGTGG--AAAATCCAA----GAAACCCTCGAG-CTCGCGTC--GCGCGTCCGTCCGC------TCTCTCAGG----------AAAC?????-????????????????--------????????????????????????????????????????????????????????????????????????????????????????????????????????????????????????????????????????????????????????????????????????????????????????????????????????????????????????????????????????????????????????????????????????????????????????????????????????????????????????????????????????????????????????????????????????????????????????????????????????????????????????????????????????????????????????????????????????????????????????????????????????????????????????????????????????????????????????????????????????????????????????????????????????????????????????????????????????????????????????????????????????????????????????????????????????????????????
	Serjania_pyramidata_2			???????????????????????????1???????AACAAGGTTTCCGTAGGTGAACCTGCGGAAGGATCATTGTCGAAACCTG-CCCAGCAGAA-CGA-CCCGCGAACTCG-TTTCATACGCC-----TGGGGATTCCACGTCGGC-TTTC----GCCCCGT-GGCTCCC-C-GC---C-GCCGTCCTGAGGGGG--CGCACG----CCCCTTC--ACGTACG---G-TC-TAAC-AACGAA--CCCCCGGCGCGGACTGCGCCAAGG--AAATATCAAC---GGGAGAGCGCGCTTCCGACG-CCCCGGGAACGGTGCGCG----AGCAGGAAGC-GACGC--CTTCTTCTATTA---TATCC-ATAACGACTCTCGGCAACGGATATCTCGGCTCTCGCATCGATGAAGAACGTAGCGAAATGCGATACTTGGTGTGAATTGCAGAATCCCGTGAACCATCGAGTCTTTGAACGCAAGTTGCGCCCCAAGCCTTTAGGCCGAGGGCACGTCTGCCTGGGTGTCACGCATCGTTGCCCCT------AACCC-AA--TCCCC-G-CACC-GGGTGCCGG-AGTTGAC--GGGGGCGGACATTGGCTTCCCGTGAGA--CC--------C-TC--------------CTCGCGGTTGGCCC--AAATACGAG-TCACGGGCAGC---GGAT-GCCGCGA--CGTTCGGTGGTGG--AAAATCCAA----GAAACCCTCGAG-CTCGCGTC--GCGCGTCCGTCCGC------TCTCTCAGG----------AAACCTCGA-GCGTTATCCGTAAC--------A-GGGCGCTCGCATATCGACCGCGACCCCA????????????????????????????????????????????????????????????????????????????????????????????????????????????????????????????????????????????????????????????????????????????????????????????????????????????????????????????????????????????????????????????????????????????????????????????????????????????????????????????????????????????????????????????????????????????????????????????????????????????????????????????????????????????????????????????????????????????????????????????????????????????????????????????????????????????????????????????????????????????????????????????????????????????????????????????????????????????????????????????????????????????????????????
	Serjania_reticulata				???????????????????????????1????????????????????????????????????????????????????????????????????????????????????????????????????????????????????????????????????????????CCC---------------------------------------------------------------------------CCCCGGCGCGGACCGCGCCAAGG--AAATCTAAAC---GGGAGAGCGCGCTTCCGCCG-CCCCGGGAACGGCGCGCG----GGC?GGAAGC-GATGC--CTTCTTCTATTG---TATCC-ATAACGACTCTCGGCAACGGATATCTCGGCTCTCGCATCGATGAAGAACGTAGCGAAATGCGATACTTGGTGTGAATTGCAGAATCCCGTGAACCATCGAGTCTTTGAACGCAAGTTGCGCCCCAAGCCTTTAGGCCGAGGGCACGTCTGCCTGGGTGTCACGCATCGTTGCCCCCCC----AACCC-GA--TCCCA-G-CATC-GGGCGCC------------GGGGGCGGACATTGGCTTCCCGTGAGA--CC--------C-TC--------------CTCGCGGTTGGCCC--AAATACGAG-TCACGGGCAGC---GGAT-GCCGCGA--CGTTCGGCGGTAG--AAAATCGAA----GAAACCCTCGAG-CCCGCGTC--GCGCGTCCGCCTCC------TCCCTCGG-----------AAA?????AGGAGAAGTCGTAACA----------AGGCGCTCGCATACCGACCGCGACCCCAG???????????????????????????????????????????????????????????????????????????????????????????????????????????????????????????????????????????????????????????????????????????????????????????????????????????????????????????????????????????????????????????????????????????????????????????????????????????????????????????????????????????????????????????????????????????????????????????????????????????????????????????????????????????????????????????????????????????????????????????????????????????????????????????????????????????????????????????????????????????????????????????????????????????????????????????????????????????????????????????????????????????????????????
	Serjania_rhombea				???????????????????????????1??????????????TTTCCGTAGGTGAACCTGCGGAAGGATCATTGTCGAAACCTG-CCCAGCAGAA-CGA-CCCGCGAACTCG-TTTCATA--CC---G-C-GGGGTTCCACGTCGGC-TTTC----GCCCCGT-GGCTCCC-C-GT---C-GCCGTCCCGAGGGGG--CGCACG----CCCCTTC--GTGTACG---G-CC-TAAC-AACGAA--CCCCCGGCGCGGACCGCGCCAAGG--AAATCTCAAC---GGGAGAGCGCGCTTCCGTCG-CCCCGGGAACGGTGCGCG----AGCGGGAAGC-GTCGC--CTTCTTCTATTG---TATCC-ATAACGACTCTCGGCAACGGATATCTCGGCTCTCGCATCGATGAAGAACGTAGCGAAATGCGATACTTGGTGTGAATTGCAGAATCCCGTGAACCATCGAGTCTTTGAACGCAAGTTGCGCCCCAAGCCTTTAGGCCGAGGGCACGTCTGCCTGGGTGTCACGCATCGCTGCCCCCTCC---AACCC-GG--TCCCC-A-TATC-GGGCGCCGG-CGTCGACGGGGGGGCGGACATTGGCTTCCCGTGAGA--CC--------C-TC--------------CTCGCGGTTGGCCC--AAATACGAG-TCGCAGGCGGC---GGAT-GCCGCGG--CGTTCGGTGGTGG--AAATTCGAA----GAAACCCTCGAG-CCCGCGCC--GCGCGTCCGTCTCC------TCTCTCGGG----------AAACCTCGA-GCGTATCCGT-----A---AC-A-AGGCGCTCGCATACCGAACGCGACCCCAG???????????????????????????????????????????????????????????????????????????????????????????????????????????????????????????????????????????????????????????????????????????????????????????????????????????????????????????????????????????????????????????????????????????????????????????????????????????????????????????????????????????????????????????????????????????????????????????????????????????????????????????????????????????????????????????????????????????????????????????????????????????????????????????????????????????????????????????????????????????????????????????????????????????????????????????????????????????????????????????????????????????????????????
	Serjania_salzmanniana			???????????????????????????1???????????????????????????????????????????????????????????????????????????????????????????????????????????????????????????????????????????????????????????????????????????????????????????????????????????????????????????????????????????????????????????????????????????????????????????????????????????????????????????????????????????????????????????????????????????????????????????????????????????????????????????????????????????????????????????????????????????????????????????????????????????????????????????????????????????????????????????????????????????????C??GGGGGCGGACATTGGCCTCCCGTGAGA--CC--------C-TC--------------CTCGCGGTTGGCCC--AAATACGAG-TC?TAGGCGGC---GGAT-GCCGCGA--CGTTCGGTGGTGG--AAAATCGAA----GAAACCCTCGAG-CTCGCGTC--GCGCGTCCGTCGCC------TC?CTCGGG----------AAACCTCGA-GCGCATCCGT-----AACAG-----GGCGCTCGCATATCGACCGCGACCCCAG???????????????????????????????????????????????????????????????????????????????????????????????????????????????????????????????????????????????????????????????????????????????????????????????????????????????????????????????????????????????????????????????????????????????????????????????????????????????????????????????????????????????????????????????????????????????????????????????????????????????????????????????????????????????????????????????????????????????????????????????????????????????????????????????????????????????????????????????????????????????????????????????????????????????????????????????????????????????????????????????????????????????????????
	Serjania_unguiculata			???????????????????????????1AAGTCGTAACAAGGTTTCCGTAGGTGAACCTGCGGAAGGATCATTGTCGAAACCTG-CCCAGCAGAA-CGA-CCCGCGAACCCG-TTTCATA--CA---G-C-GGGGTTCCACGCCGGC-TTCC----GCCCCGT-GGCTCCC-C-AC---C-GCCGTCCCGGGGGGG--CGCACG----CCCCTCC--GCGTACG---G-TC-TAAC-AACGAA--CCCCCGGCGCGGGCCGCGCCAAGG--AAAYCTCAAC---GGGAGAGCGCGCTTCCGTCG-CCCCGGTAACGGTACGCG----AGCAGGAAGC-GGCGC--CTTCTTCTATTG---TATCC-ATAACGACTCTCGGCAACGGATATCTCGGCTCTCGCATCGATGAAGAACGTAGCGAAATGCGATACTTGGTGTGAATTGCAGAATCCCGTGAACCATCGAGTCTTTGAACGCAAGTTGCGCCCCAAGCCTTTAGGCCGAGGGCACGTCTGCCTGGGTGTCACGCACCGTTGCCCCCCC----AACCCGGA---CCCC-A-CATC-GGGTGCCGA-CG-------GGGGGCGGACATTGGCCTCCCGCGAGA--CC--------C-TC--------------CTCGCGGTTGGCCC--AAATACGAG-CCGCAGGCGGC---GGAT-GCAGCGG--CGTTCGGTGGTGG--AAT----------TAAACCCTCGAG-CTCGCGCC--GCGCGTCCGTCTCC------TCT------------CGAGAAACCTCGA-GCGTATCCGTAACA----------GGGCGCTCGCATATCGACCGCGACCCC???????????????????????????????????????????????????????????????TACTAAGTGATAACTTTCAAATTCAGAGAAACCCTGGAATAAAAAATGGGCAATCCTGAGCCAAATCCCGTTTTATGAAAACAAACAGAACAGGGGTTCAGAAAGTGAG-AAAAGGGATAGGTGCAGAGACTCAATGGAAGCTGTTCTAACAAATGGAGTTGACTTCTC----TTTTTTTTGTAAAGACAGTAAAAAG-----ACAGTAAAATGAATATCCTTCTATCGAATAGCGAAACTTCATAAAGGATGAAGGTTAAGTC-TATATA------CATTATGGATATGAAATGAAAAAGTATCTCAAAAAG-AACAAC-AAAAATCCGTATTTTTTATTTATATTAAT------------------A-AAAAAGCAAAAG----AATTGTTGTGAATCGC-----TTCCAAATTGAAGAAAGAATCGAATATTCATTGATCAAATCATTCACTCCATAATCTGGTAGATCGTTTCTTTTGAAGAACTGATT-AATCGGACGAGAATAAAGATAGAGTCCCGTTCTACATGTCAATATCAATACCGGCAACAATGAAATTTATAGTAAGAGGAAAATCCGTCGACTTTAGAAATCGTGAGG
	Serjania_yucatanensis			???????????????????????????1AAGTCGTAACAAGGTTTCCGTAGGTGAACCTGCGGAAGGATCATTGTCGAAACCTG-CCCAGCAGAA-CGA-CCCGCGAACTCG-TTTCATA--TC---G-C-GGGGTTCCACGCCGGC-TACC----GCCCCGT-GGCTCCC-C-GT---C-GCCGTCTCGAGGGGG--CGTACG----CCCCTTC--GCGTACG---G-TC-TAAC-AACGAA--CCCCCGGCGCGGACCGCGCCAAGG--AAATTGCAAC---TGGAGAGCGCGCTTCCGTCG-CCCCGGGAACGGTGCGCG----AGCAGGAAGC-GACGC--CTTCTTCTATTA---TATCC-ATAACGACTCTCGGCAACGGATATCTCGGCTCTCGCATCGATGAAGAACGTAGCGAAATGCGATACTTGGTGTGAATTGCAGAATCCCGTGAACCATCGAGTCTTTGAACGCAAGTTGCGCCCCAAGCCTTTAGGCCGAGGGCACGTCTGCCTGGGTGTCACGCATCGTTGCCCCCCC----AACTC-GG--TCCCC-G-CATC-GGGTGCCGG-CGTCGACG-GGGGGCGGACATTGGCTTCCCGTGAGA--CC--------C-TC--------------CTCGCGGTTGGCCC--AAATACGAG-TCGCAGGCGGC---GGAT-GCCGCGG--CGTTCGGTGGTGG--AATGTCGAA----GAAACCCTCGAG-CTCGCGCC--GCGCGTCCGTCTCC------TCTCTCGGG----------AAACCTAGA-GCGTATCCGCAAGAGA------A-GAGCGCTCTCATATCGGCCGCGACCCC??????????????????????????????GACTTAATCGGATTGAGCCTTGTTATGGAAACATACTAAGTGATAACTTTCAAATTCAGAGAAACCCTGGAATAAAAAATGGGCAATCCTGAGCCAAATCCCGTTTTATGAAAACAAACAGAACAGGGGTTCAGAAAGTGAG-AAAGGGGATAGGTGCAGAGACTCAATGGAAGCTGTTCTAACAAATGGAGTTGACTTCTC----TTTTTTTTGT-----------AAAG-----ACAGTAAAATGAATATCCTTCTATCGAATAGCGAAACTTCATAAAGGATGAAGGTTAAGTC-TATATA------CATTATGGATATGAAATGAAAAAGTATCTCAAAAAG-AACAAC-AAAAATCCGTATTTTTTATTTATGTTAAT------------------A-AAAAAGCAAAAG----AATTGTTGTGAATCGC-----TTCCAAATTGAAGAAAGAATCGAATATTCATTGATCAAATCATTCACTCCATAATCTGGTAGATCGTTTCTTTTGAAGAACTGATT-AATCGGACGAGAATAAAGATAGAGTCCCGTTCTACATGTCAATATCAATACCGGCAACAATGAAATTTATAGTAAGAGGAAAATCCGTCGACTTTAGAAATCGTGAGG
	Thinouia_mucronata_1			0010??1010??0100000011?10001???????AACAAGGTTTCCGTAGGTGAACCTGCGGAAGGATCATTGTCGA??CCTG-CCCAGCAGAA-CGA-CCCGCGAACCGT-TTCCACA--AC---G-C-GGGGGGCAGCGCCGGC-TTCG----GCCGCGCGTGCGCTCCCCAT---C-GCCGTAGGGGAAGGGG-CGCTCG----CTCCGTC--CCCGAAG---G-CA-TAAC-AACAAA---CCCCGGCGCGGACCGCGCCAAGG---AAACTTAAC---GGGAGAGCCTGCCTCCGCCG-CCCCGGAAGCGGTGCGCG----CGCGGAGAGC-ATCGC--CTTCTTTCAC-----TATTC-ATAACGACTCTCGGCAACGGATATCTCGGCTCTCGCATCGATGAAGAACGTAGCGAAATGCGATACTTGGTGTGAATTGCAGAATCCCGTGAACCATCGAGTCTTTGAACGCAAGTTGCGCCCCAAGCCTTCGGGCCGAGGGCACGTCTGCCTGGGTGTCACGCATCGTCGCCCC---CC--GACCCCGCCGCCCCTCG-AAGGGGGGCACGGGGCATCGAC--GGGGGCGGATATTGGCCTCCCGTGGGA---CGGTCGCTCC-TT--------------CTCGCGGTTGGCAT--AAATAAGAG-TCCCCGGCAGC---GGAT-GCCGCGA--CGTTCGGTGGTGG--AAAGTTCAA----GAAACCCTCGAG-CCCTCGTC--GCGCGCGCGGTGCC------GGCACTAGGCT----C-CCGACCCGGAA-GCGTCTCGCC-----A---TC-G-AGGCGCACGCAT------CGCGACCCCA????????????????????????????????????????????????????????????????????????????????????????????????????????????????????????????????????????????????????????????????????????????????????????????????????????????????????????????????????????????????????????????????????????????????????????????????????????????????????????????????????????????????????????????????????????????????????????????????????????????????????????????????????????????????????????????????????????????????????????????????????????????????????????????????????????????????????????????????????????????????????????????????????????????????????????????????????????????????????????????????????????????????????????
	Thinouia_mucronata_2			0010??1010??0100000011?10001???????????AGGTTTCCGTAGGTGAACCTGCGGAAGGATCATTGTCGAAACCTG-CCCAGCAGAA-CGA-CCCGCGAACCGT-TTCCACA--AC---G-C-GGGGGGCAGCGCCGGC-TTCG----GCCGCGCGTGCGCTCCCCAT---C-GCCGTAGGGGAAGGGG-CGCTCG----CTCCGTC--CCCGAAG---G-CA-TAAC-AACAAA---CCCCGGCGCGGACCGCGCCAAGG---AAACTTAAC---GGGAGAGCCTGCCTCCGCCG-CCCCGGAAGCGGTGCGCG----CGCGGAGAGC-AGCGC--CTTCTTTCAC-----TATTC-ATAACGACTCTCGGCAACGGATATCTCGGCTCTCGCATCGATGAAGAACGTAGCGAAATGCGATACTTGGTGTGAATTGCAGAATCCCGTGAACCATCGAGTCTTTGAACGCAAGTTGCGCCCCAAGCCTTCGGGCCGAGGGCACGTCTGCCTGGGTGTCACGCATCGTCGCCCC---CC--GACCCCGCCGCCCCTCG-AAGGGGGGCACGGGGCATCGAC--GGGGGCGGATATTGGCCTCCCGTGGGA---CGGTCGCTCC-TT--------------CTCGCGGTTGGCAT--AAATAAGAG-TCCCCGGCAGC---GGAT-GCCGCGA--CGTTCGGTGGTGG--AAAGTTCAA----GAAACCCTCGAG-CCCTCGTC--GCGCGCGCGGTGCC------GGCACTAGGCT----C-CCGACCCGGAA-GCGTCTCGCC-----A---TC-G-AGGCGCACGCAT------CGCGACCCC??????????????????????????????GACTTAATTGGATTGAGCCTTGGTATGGAAACCTACTAAGTGATAACTTTCAAATTCAGAGAAACCCTGGAATAAAAAATGGGCAATCCTGAGCCAAATCCCGTTTTATGAAAACAAACAGAACAGGGGTTCAGAAAGTGAG-AAAGGGGATAGGTGCAGAGACTCAACGGAAGCTGTTCTAACAAATGGAGTTGACTTCCCTTTTTTCTTTTGGT-----------AAAAAAAGTAAAGTAAAATGA--ATCCTTCTATCGAATAGCGAAACTTCATAAAGGATGAAGGTTAAGTC-TATATA------CACTATGGATATGAAATCAAAAAGTATCTCAAAAAG-AACAAC-CAAAATCCGTATTTATTATTTATGTTAAT------------------A-AAAAAGCAAAAG----AGTTGTTGTGAATCGCTTCCATTCCAAATTGAAGAAAGAATCGAATATTCATTGATCAAATCATTCACTCCATAATCTGGTAGATCGTTTCTTTTGAAGAACTGATTAAATCGGACGCGAATAAAGATAGAGTCCCGTTCTACATGTCAATATCAATACCGGCAACAATGAAATTTATAGTAAGAGGAAAATCCGTCGACTTTAGAAATCGTGAGG
	Thinouia_myriantha				???????????????????????????1??????????????????????????????????????????????????????????????????????????????????????????????????????????????????????????????????????????????????????????????????????????????????????????????????????????????????????????????????????????????????????????????????????????????????????????????????????????????????????????????????????????????????????????????????????????????????????????????????????????????????????????????????????????????????????????????????????????????????????????????????????????????????????????????????????????????????????????????????????????????????????????????????????????????????????????????????????????????????????????????????????????????????????????????????????????????????????????????????????????????????????????????????????????????????????????????????????????????????????????????????????????????????????????????????????????????????????GACTTAATTGGATTGAGCCTTGGTATGGAAACCTACTAAGTGATAACTTTCAAATTCAGAGAAACCCTGGAATAAAAAATGGGCAATCCTGAGCCAAATCCCGTTTTATGAAAACAAACAGACCAGGGGTTCAGAAAGTGAG-AAAGGGGATAGGTGCAGAGACTCAACGGAAGCTGTTCTAACAAATGGAGTTGACTTCCCTTTTTTCTTTTGGT-----------AAAGAAAGTAAAGTAAAATGA--ATCCTTCTATCGAATAGCGAAACTTCATAAAAGATGAAGGTTAAGTC-TATATA------CACTATGGATATGAAATGAAAAAGTATCTCAAAAAG-AACAAC-CAAAATCCGTATTTATTATTTATGTTAAT-----------------AA-AAAAAGCAAAAG----AGTTGTTGTGAATCGCTTCCATTCCAAATTGAAGAAAGAATCGAATATTCATTGATCAAATCATTCACTCCATAATCTGGTAGATCGTTTCTTTTGAAGAACTGATT-AATCGGACGAGAATAAAGATAGAGTCCCGTTCTACATGTCAATATCAATACCGGCAACAATGAAATTTATAGTAAGAGGAAAATCCGTCGACTTTAGAAATCGTGAGG
	Thinouia_restingae				???????????????????????????1AAGTCGTAACAAGGTTTCCGTAGGTGAACCTGCGGAAGGATCATTGTCGAAACCTG-CCAAGCAGAA-CGA-CCCGCGAACCGT-TTCCATACATC-------GGGGGGCCGCGCCGGC-TTCG----TCCGCGCGTGCACCC-C-AT---C-GCCGTAGGGGAAGGGG-CGCCCG----CTCCGTC--CCCGAAG-----GCACAAC-AACAAA---CCCCGGCGCGGACCGCGCCAAGG---AAACTTAAC---GGGAGAGCTTGCCTTCGCCCGCCCCGGAAACGGTGAGCG----TGTCGAGAGC-ACTGC--CTTCTTTCAA-----TATTCAATAACGACTCTCGGCAACGGATATCTCGGCTCTCGCATCGATGAAGAACGTAGCGAAATGCGATACTTGGTGTGAATTGCAGAATCCCGTGAACCATCGAGTCTTTGAACGCAAGTTGCGCCCCAAGCCTTCGGGCCGAGGGCACGTCTGCCTGGGTGTCACGCATCGTTGCCCCCCTCC--GACCCCGCCGCTCCT---CTAAGGGGCACGGGCTATCGAT--GGGGGCGGATATTGGCCTCCCGTGCGA---CGGTCGTTCC-TT--------------CTCGCGGTTGGCAT--AAATAAGAG-TCCCCGGCAGC---GGAT-GCCGCGA--CGTTCGGTGGTGG--AAAGTTCAA----GAAACCCTCGAG-CCCAAGTC--GCGCGCGCGGTGCC------GGTACAAGGCT----C-ACGACCCGGAA-GCGTCTCGCC---------ATCG-AGGCGCACGCAT------CGCGACCCC??????????????????????????????GACTTAATTGGATTGAGCCTTGGTATGGAAACCTACTAAGTGATAACTTTCAAATTCAGAGAAACCCTGGAATAAAAAATGGGCAATCCTGAGCCAAATCCCGTTTTATGAAAACAAACAGAACAGGGGTTCTGAAAGTGAG-AAAGGGGATAGGTGCAGAGACTCAACGGAAGCTGTTCTAACAAATGGAGTTGACTTCCCTTTTTTCTTTTGGT-----------AAAGAAAGTAAAGTAAAATGA--ATCCTTCTATCGAATAGCGAAACTTCATAAAGGATGAAGGTTAAGTC-TATATA------CACTATGGATATGAAATCAAAAAGTATCTCAAAAAG-AACAAC-TAAAATCCGTATTTATTATTTATGTTAAT-----------------AA-AAAAAGAAAAAG----AGTTGTTGTGAATCGCTTCCATTCCAAATTGAAGAAAGAATCAAATATTCATTGATCAAATCATTCACTCCATAATCTGGTAGATCGTTTCTTTTGAAGAACTGATT-AATCGGACGCGAATAAAGATAGAGTCCCGTTCTACATGTCAATATCAATACCGGCAACAATGAAATTTATAGTAAGAGGAAAATCCGTCGACTTTAGAAATCGTGAGG
	Thouinia_acuminata				???????????????????????????0?AGTCGTAACAAGGTTTCCGTAGGTGAACCTGCGGAAGGATCATTGTCGAAACCTGCCACGGCAGAA-CGA-CCCGCGAACCCG-TTCAACA--AC---A-T-GGGGAG-------------CC----GCAGCGC-GGTTCCC-C-TC---TTCCCGTGGGGGAGAGGG-CGCACGTCGTCTCTCGC--TCCGACG---G-TC-CAAC-AACGAA---CCCCGGCGCGGACCGCGCCAAGG--AAAAATCAAC---GGGAGTGCCCGCTTTCGCCG-CCCCGGAAACGGTGCGCG----CGCCGAAAGC-GCGGG--CTTCTTTTATCG---TATCC-ATAACGACTCTCGGCAACGGATATCTCGGCTCTCGCATCGATGAAGAACGTAGCGAAATGCGATACTTGGTGTGAATTGCAGAATCCCGTGAACCATCGAGTCTTTGAACGCAAGTTGCGCCCGAAGCCTTTAGGCCGAGGGCACGTCTGCCTGGGTGTCACGCATCGTCGCCCCCCTCCTAAAACG-AG--CCCCG---CTCC-TCGAGGCGGCGTTCGGT-GGGGGACGGATATTGGCCTCCCGTGAGA--AC------TCT-CT--------------CCCGCGGTTGGCCG--AAATACGGG-TCCTCGGAAGC---GGAC-GCCGCGA--CGTTCGGTGGTGG--AATAGCAAG----GAAACCCTCGAG-CTCCCGTC--GCGGCATCGCTGCC------GGTCACGGGCT--CGC-ACGACCCTAAGGAAGCCTCGCC-----A---TC-G-AGGCAAGCACGCAA----CGCGACCCCA???????????????????????????????????????????????????????????????????AGTGATAACTTTCAAATTCAGAGAAACCCTGGAATAAAAAATGGGCAATCCTGAGCCAAATCCC--------AAAACAAAC-----AGGGGCTCAGAAAGTGAA-AAAAGGGATAGGTGCAGAGACTCAATGGAAGCTGTTCTAACAAATGGAGTTGACTTCC-----TTTTTTTGGT-----------AAAG-----AAAGTAGAATGA--ATCCTTCTTTCGAATAGTGAAACTTCATAAAAGATGAAGGTTAAGTC-TATATACACTATCACTATGGGTATGAAATGAAAAAGTATCTCAAAAAG-AACAAC-CAAAATCCGTATTTAT--GTTATGTTAAT-----------------AA-AAAAAGCAAAAG----AATTGTTGTGAATAAC-----TTCCAAATTGAAGAAAGAATCGAATATTCATTGATCAAATCATTCACTCCATAATCTGGTAGATCGTTTCTTTTGAAGAACTGATT-AATCGGACGAGAATAAAGATAGAGTCCCATTCTACATGTCAATATCAATACCGGCAACAATGAAATTTATAGTAAGAGG?????????????????????????????
	Thouinia_paucidentata			000001101?110100000100?00100AAGTCGTAACAAGGTTTCCGTAGGTGAACCTGCGGAAGGATCATTGTCGAAACCTGCCACGGCAGAA-CGA-CCCGCGAACCCC-TTCAACA--GA---A-C-GGGGAG-------------CC----GCAGCGC-GGTTCCC-C-AT---TTGCCGTGGGGGAGAGGG-CGCACGGCGTCCCTCTC--TCCGACG---G-TC-CAAC-AACGAA---CCCCGGCGCGGACCGCGCCAAGG--AAAAATCAAC---GGGAGCGCCCGCTTCTGCCG-CCCCGGAAACGGTGCGCG----CGCCGAAAGC-GCGGC--CTTCTTTTATCG---TATCC-ATAACGACTCTCGGCAACGGATATCTCGGCTCTCGCATCGATGAAGAACGTAGCGAAATGCGATACTTGGTGTGAATTGCAGAATCCCGTGAACCATCGAGTCTTTGAACGCAAGTTGCGCCCGAAGCCATTAGGTCGAGGGCACGTCTGCCTGGGTGTCACGCATCGTCGCCCCCTCCC--AAACG-AG--CCACA-C-CTCC-TCGTGCGGCCGTTCGGT-AGGGGACGGATACTGGCCTCCCGTGGGA--AC------ACG-CT--------------CTCGCGGTTGGCCG--AAATACGGG-TCCTCGGAAGC---GGAA-GCCGCGA--CGTTCGGTGGTGG--AATAGCAAG----GAAACCCTCGAG-CTCTCGTC--GCGGCCGCGCCGCC------GTCCACGGGCT--CGC-ACGACCCTGAGCGAGCCTCTCC-----A---TC-G-AGGCACGCACGCAT----CGCGACCCC?????????????????????????????????????????????????????????????????????????????????????????????????????????????????????????????????????????????????????????????????????????????????????????????????????????????????????????????????????????????????????????????????????????????????????????????????????????????????????????????????????????????????????????????????????????????????????????????????????????????????????????????????????????????????????????????????????????????????????????????????????????????????????????????????????????????????????????????????????????????????????????????????????????????????????????????????????????????????????????????????????????????????????????
	Thouinia_portoricensis			000001101?110100000100?00100????????????????????TAGGTGAACCTGCGGAAGGATCATTGTCGATACCTGCCACGGCAGAA-CGA-CCCGCGAACCCG-TTCGACA--GC---A-C-GGGGAG-------------CC----GCAGCGC-GGTTCCC-C-AT---TTCCCGTGGGGGAGAGGG-CGCACTGCGTCTCTCGC--TCCGACG---G-TC-CAAC-AACGAA---CCCCGGCGCGGACCGCGCCAAGG--AAAAAACAAC---GGGAGTGCCCGCTCTCGCCG-CCCCGGAAACGGTGCGCG----CGCCGGGAGC-GCGGC--CTTCTCCTATCG---TATCC-ATAACGACTCTCGGCAACGGATATCTCGGCTCTCGCATCGATGAAGAACGTAGCGAAATGCGATACTTGGTGTGAATTGCAGAATCCCGTGAACCATCGAGTCTTTGAACGCAAGTTGCGCCCGAAGCCTTTAGGCCGAGGGCACGTCTGCCTGGGTGTCACGCACCGTCGCCCCCCTCCC-AAACG-AG--CCAG----CTCC-TCGAGCGGGCGTTAGGC-GGGGGACGGATATTGGCCTCCCGTGCGA--GC------GCG-CT--------------CTCGCGGTTGGCCG-AAAATACGGG-TCCTCGGAAGC---GGACGGCCGCGA--CGTTCGGTGGTGG--AACGGCAAG----GAAACCCTCGAG-CTCTCGTC--GCGGCCGCGCTGCC------GTTCAAGGGCT--CGC-ACGACCCTAAGGAAGCCTCTCT-----A---TC-G-AGGCACGCACGCAT----CGCGACCCC?????????????????????????????????????????????????????????????????????????????????????????????????????????????????????????????????????????????????????????????????????????????????????????????????????????????????????????????????????????????????????????????????????????????????????????????????????????????????????????????????????????????????????????????????????????????????????????????????????????????????????????????????????????????????????????????????????????????????????????????????????????????????????????????????????????????????????????????????????????????????????????????????????????????????????????????????????????????????????????????????????????????????????????
	Thouinia_tomentosa				???????????????????????????0??????????????????????????????????????????????????????????????????????????????????????????????????????????????????????????????????????????????????????????????????????????????????????????????????????????????????????????????????????????????????????????????????????????????????????????????????????????????????????????????????????????????????????????????????????????????????????????????????????????????????????????????????????????????????????????????????????????????????????????????????????????????????????????????????????????????????????????????????????????????????????????????????????????????????????????????????????????????????????????????????????????????????????????????????????????????????????????????????????????????????????????????????????????????????????????????????????????????????????????????????????????????????????????????????????????????????????GACTTAATTGGATTGAGCCTTGGTATGGAAACCTGCTAAGTGATAACTTTCAAATTCAGAGAAACCCTGGAATAAAAAATGGGCAATCCTGAGCCAAATCCC--------AAAACAAAC-----AGGGGCTCAGAAAGTGAA-AAAAGGGATAGGTGCAGAGACTCAATGGAAGCTGTTCTAACAAATGGAGTTGACGTCC-----TTTTTTTGGT-----------AAAG-----AAAGTAGAATGA--ATCCTTCTTTCGAATAGTGAAACTTCATAAAGGATGAAGGTTAAGTC-TATATACACTATCACTATGGGTATGAAATGAAAAAGTATCTCAAAAAG-AACAAC-CAAAATCCGTAT-------TTATGTTAAT-----------------AA-AAAAAGAAAAAG----AATTGTTGTGAATAAC-----TTCCAAATTGAAGAAAGAATCGAATATTCATTGATCAAATCATTCACTCCATAATCTGGTGGATCGTTTCTTTTTAAGAACTGATT-AATCGGACGAGAATAAAGATAGAGTCCCATTCTACATGTCAATATCAATACCGGCAACAATGAAATTTATAGTAAGAGGAAAATCCGTCGACTTTAGAAATCGTGAGG
	Thouinia_villosa				???????????????????????????0AAGTCGTAACAAGGTTTCCGTAGGTGAACCTGCGGAAGGATCATTGTCGAAACCTGCCACGGCAGAA-CGA-CCCGCGAACCCG-TTCAACA--AC---A-T-GGGGAG-------------CC----GCAGCGC-GGTTCCC-C-GC---TTCCCGTGGGGGAGAGGG-CGCACGTCGTCTCTCGC--TCCGACG---G-TC-CAAC-AACGAA---CCCCGGCGCGGACCGCGCCAAGG--AAAAATCAAC---GGGAGTGCCCGCTTTCGCCG-CCCCGGAAACGGTGCGCG----CGCCGAAAGC-GCGGG--CTTCTTTTATCG---TATCC-ATAACGACTCTCGGCAACGGATATCTCGGCTCTCGCATCGATGAAGAACGTAGCGAAATGCGATACTTGGTGTGAATTGCAGAATCCCGTGAACCATCGAGTCTTTGAACGCAAGTTGCGCCCGAAGCCTTTAGGCCGAGGGCACGTCTGCCTGGGTGTCACGCATCGTCGCCCCCCTCCTAAAACG-AG--CCCCG---CTCC-TCGAGGCGGCGTACGGT-GGGGGACGGACATTGGCCTCCCGTGAGA--AC------TCT-CT--------------CCCGCGGTTGGCCG--AAATACGGG-TCCTCGGAAGC---GGAC-GCCGCGA--CGTTCGGTGGTGG--AATAGCAAG----GAAACCCTCGAG-CTCCCGTC--GCGGCATCGCAGCC------GGTCACGGGCT--CGC-ACGACCCTAAGGAAGCCTCGCC-----A---TC-G-AGGCAAGCACGCAA----CGCGACCCC??????????????????????????????GACTTAATTGGATTGAGCCTTGGTATGGAAACCTGCTAAGTGATAACTTTCAAATTCAGAGAAACCCTGGAATAAAAAATGGGCAATCCTGAGCCAAATCCC--------AAAACAAAC-----AGGGGCTCAGAAAGTGAA-AAAAGGGATAGGTGCAGAGACTCAATGGAAGCTGTTCTAACAAATGGAGTTGACTTCC-----TTTTTTTGAT-----------AAAG-----AAAGTAGAATGA--ATCCTTCTTTCGAATAGTGAAACTTCATAAAAGATGAAGGTTAAGTC-TATATACACTATCACTATGGGTATGAAATGAAAAAGTATCTCAAAAAG-AACAAC-CAAAATCCGTATTTAT--GTTATGTTAAT-----------------AA-AAAAAGCAAAAG----AATTGTTGTGAATAAC-----TTCCAAATTGAAGAAAGAATCGAATATTCATTGATCAAATCATTCACTCCATAATCTGGTAGATCGTTTCTTTTGAAGAACTGATT-AATCGGACGAGAATAAAGATAGAGTCCCATTCTACATGTCAATATCAATACCGGCAACAATGAAATTTATAGTAAGAGGAAAATCCGTCGACTTTAGAAATCGTGAGG
	Urvillea_chacoensis_1			???????????????????????????1AAGTCGTAACAAGGTTTCGGTAGGTGAACCTGCGGAAGGATCATTGTCGAAACCTG-CCTAGCAGAG-CGA-CCCGCGAACTCG-TTTCATA--CT-----TTGGGCATCCACGTCCGC-TTTT----GCTGCGT-GGATCCC---GT---T-GCCGTCCCCGAGGGGG-CACCAG----CTTCCTC--GCGGACT---GCAT-TAAC-AACAAA---CCCCGGCGCGGACTGCGCCAAGG--AAATCTCAAC---GGGAGTGCGCGCTTTCGTCG-CCCCGGAAACGGTGCGCG----TCACGTAAGC-GGTGC--CTTCTTCTAT-----TATCC-ATAACGACTCTCGGCAACGGATATCTCGGCTCTCGCATCGATGAAGAACGTAGCGAAATGCGATACTTGGTGTGAATTGCAGAATCCCGTGAACCATCGAGTCTTTGAACGCAAGTTGCGCCCCAAGCCTTTAGGCCGAGGGCACGTCTGCCTGGGTGTCACGCATCGTTGCCCCC------AAGCC-------------CATT------CGGG-CATTGATG-GGGGGCGAAAATTGGCCTCCCGTGAGA--AT--------C-CT--------------CTCGTGGTTGGCCC--AAATACGAGTCTAGTGGCAGA---GAAT-GCCGCGG--CGTTTGGTGG------------------GAAACCTTCAAT-CTCGCGTT--GCGCATCTATCACT-----------------------------------AAGT-------AACAA------G-GGATGCCCTTATCGT---CGCGACCCC??????????????????????????????GACTTAATTGGATTGAGCCTTGGTATGGAAACCTACTAAGTGATAACTTTCAAATTCAGAGAAACCCTGGAATAAAAAATGGGCAATCCTGAGCCAAATCCCGTTTTATGAAAACAAACAGAACAGGGGTTCAGAAAGTGAG-AAAAGGGATAGGTGCAGAGACTCAATGGAAGCTGTTCTAACAAATGGAGTTGACTTCTC--T-TTTTTTTTGT-----------AAAG-----ACAGTAAAATGA--ATCCTTCTATCGAATAGCGAAACTTCATAAAGGATGAAGGTTAAGTC-TATATA------CACTATGGATATGAAATGAAAAAGTATCTCAAAAAG-AACAAC-TAAAATCTGTATTTATTATTTACGTTAAT------------------A-AAAAAGCAAAAGAATTAATTGTTGTGAATCGC-----TTCCAAATTGAAGAAAGAATCGAATATTCATTGATCAAATCATTCACTCCATAATCTGATAGATCGTTTCTTTTGAAGACCTGATT-AATCGGACGAGAATAAAGATAGAGTCCCGTTCTACATGTCAATATCAATACCGGCAACAATGAAATTTATAGTAAGAGGAAAATCCGTCGACTTTAGAAATCGTGAGG
	Urvillea_chacoensis_2			???????????????????????????1??????TAACAAGGTTTCCGTAGGTGAACCTGCGGAAGGATCATTGTCGAAACCTG-CCTAGCAGAG-CGA-CCCGCGAACTCG-TTTCATA--CT-----TTGGGCATCCACGTCGGC-TTTT----GCTGCGT-GGATCCC---GT---T-GCCGTCCCCGAGGGGG-CACCAG----CTTCYTC--GCGGACT---GCAT-TAAC-AACAAA---CCCCGGCGCGGACTGCGCCAAGG--AAATCTCAAC---GGGAGTGCGCGCTTTCGTCG-CCCCGGAAACGGTGCGCG----TCACGTAAGC-GGTGC--CTTCTTCTAT-----TATCC-ATAACGACTCTCGGCAACGGATATCTCGGCTCTCGCATCGATGAAGAACGTAGCGAAATGCGATACTTGGTGTGAATTGCAGAATCCCGTGAACCATCGAGTCTTTGAACGCAAGTTGCGCCCCAAGCCTTTAGGCCGAGGGCACGTCTGCCTGGGTGTCACGCATCGTTG---CCCCCA--AGCCC-AA-------------------TCGGG-CATTGATG-GGGGGCGAAAATTGGCCTCCCGTGAGA--AT--------C-CT--------------CTCGTGGTTGGCCC--AAATACGAGTCTAGTGGCAGA---GAAT-GCCGCGG--CGTTTGGTGG------------------GAAACCTTCAAT-CTCGCGTT--GCGCATCTATCACT---AAGTAACAAGGGAT---------GCCCTTATCGT----------------------------------------CGCGACCCC??????????????????????????????GACTTAATTGGATTGAGCCTTGGTATGGAAACCTACTAAGTGATAACTTTCAAATTCAGAGAAACCCTGGAATAAAAAATGGGCAATCCTGAGCCAAATCCCGTTTTATGAAAACAAACAGAACAGGGGTTCAGAAAGTGAG-AAAAGGGATAGGTGCAGAGACTCAATGGAAGCTGTTCTAACAAATGGAGTTGACTTCTC--T-TTTTTTTTGT-----------AAAG-----ACAGTAAAATGA--ATCCTTCTATCGAATAGCGAAACTTCATAAAGGATGAAGGTTAAGTC-TATATA------CACTATGGATATGAAATGAAAAAGTATCTCAAAAAG-AACAAC-TAAAATCTGTATTTATTATTTACGTTAAT------------------A-AAAAAGCAAAAGAATTAATTGTTGTGAATCGC-----TTCCAAATTGAAGAAAGAATCGAATATTCATTGATCAAATCATTCACTCCATAATCTGATAGATCGTTTCTTTTGAAGACCTGATT-AATCGGACGAGAATAAAGATAGAGTCCCGTTCTACATGTCAATATCAATACCGGCAACAATGAAATTTATAGTAAGAGGAAAATCCGTCGACTTTAGAAATCGTGAGG
	Urvillea_cuchujaquensis			???????????????????????????1??????????????????????????????????????????????TCGAAACCTG-CCTAGCAGAG-CGA-CCCGCGAACTCG-TTTCATA--CT-----TCGGGCATCCACGTCGGC-TCTC----GCCGCGT-GGCTCCCAC------C-GCCGTCCCCGATGGGG-CATCCG----CTCCCTC--GAGGACT---GCAT-TAAC-AACGAA---CCCCGGCGCGGAATGCGCCAAGG--AAATCTCAAC---GGGAGTGCGCGCTTTCGTCG-CCCCGGAAACGGTGCGCG----TCACGAAAGC-GGTGC--CTTCTTCTAT-----TATCC-ATAACGACTCTCGGCAACGGATATCTCGGCTCTCGCATCGATGAAGAACGTAGCGAAATGCGATACTTGGTGTGAATTGCAGAATCCCGTGAACCATCGAGTCTTTGAACGCAAGTTGCGCCCCAAGCCTTTAGGCCGAGGGCACGTCTGCCTGGGTGTCACGCATCGTTGCTCCCCA----AGTCC-AA--TCCCY-A-TAGC-GGGTGCGGA-CATTGGT--GGGGGCGGACATTGGCCTCCCGTGTGA--CT--------CGTT--------------CACGCGGCTGGCCT--AAATACGAG-TCATCGGCAGC---GGAT-GCCGCGA--CGTTCGGTGGTGG--AAA----------GAAACCCTCGAT-CTCGCGCC--GCGCGTGCGCTGCC--------TCAATGG----------GACCCCTTGAGCGTATTCTC-----GATAGCGG-GAACGCTCGCAT------CGCGACC????????????????????????????????GACTTAATTGGATTGAGCCTTGGTATGGAAACCTACTAAGTGATAACTTTCAAATTCAGAGAAACCCTGGAATAAAAAATGGGCAATCCTGAGCCAAATCCCGTTTTATGAAAACAAACAGAACAGGGGTTCAGAAAGTGAG-AAAAGGGATAGGTGCAGAGACTCAATGGAAGCTGTTCTAACAAATGGAGTTGACTTCTC----TTTTTTTTGG-----------AAAG-----ACAGTAAAATGA--ATCCTTCTATCAAATAGCGAAACTTCATAAAGGATGAAGGTTAAGTC-TATATA------CACTATGGATATGAAATGAAAAAGTATCTCAAAAAG-AACAAC-TAAAATCTGTATTTTTTATTTACGTTAAT------------------A-AAAAAGCAAAAGAATTAATTGTTGTGAATCGC-----TTCCAAATTGAAGAAATAATCGAATATTCATTGATCAAATCATTCACTCCATAATCTGATAGATCGTTTCTTTTGAAGACCTGATT-AATCGGACGAGAATAAAGATAGAGTCCCGTTCTACATGTCAATATCAATACCGGCAACAATGAAATTTATAGTAAGAGGAAAATCCGTCGACTTTAGAAATCGTGAGG
	Urvillea_oliveirae				???????????????????????????1??????????????????????????????????????????????TCGAAACCTG-CCCAGCAGAG-CGA-CCCGCGAACTCG-TCTCAAA--CC---A-T-GGGCATCCACGTCGGC-ATTC----GTCGCGT-GGCTCCC---AT---C-GCCGTCCTCGGAGGGG-CGCAAG----CTCCCTC--GAGGACT---GCAC-TAAC-AACGAA--CCCCCGGCGCGGACTGCGCCAAGG--AAATCTCAAT---GGGAGTGCGCGCTTTCGTCG-CCCCGGGAACGGTGTGCG----TCACGGAAGC-GGTGC--CTTCTTTTAC-----TATCC-ATAACGACTCTCGGCAACGGATATCTCGGCTCTCGCATCGATGAAGAACGTAGCGAAATGCGATACTTGGTGTGAATTGCAGAATCCCGTGAACCATCGAGTCTTTGAACGCAAGTTGCGCCCCAAGCCTTTAGGCCGAGGGCACGTCTGCCTGGGTGTCACGCATCGTTG--CTCCCCA--AGCCC-AA--TCCCC-G-CGGCGGGGTGCGGG-CATTGAT--GGGGGCGGACATTGGCCTCCCGTGCGG--CT-------CG-TT--------------CCCGCGGCTGGCTT--AAATACGAG-TCCTCGGCAGC---GTAT-GCCGCGA--CGTTCGGTGGTGG--AAA----------GAAGCCCTCGAT-CTCGCGCC--GCGCGTGCGCTGCC------TCCGAAAGTCT-CCGA-GAAACCCTCTGAGCGCACTCTCGCCATG---CG-G-GAACGCTCGCGT------CGCGACC???????????????????????????????????????????????????????????????????????????????????????????????????????????????????????????????????????????????????????????????????????????????????????????????????????????????????????????????????????????????????????????????????????????????????????????????????????????????????????????????????????????????????????????????????????????????????????????????????????????????????????????????????????????????????????????????????????????????????????????????????????????????????????????????????????????????????????????????????????????????????????????????????????????????????????????????????????????????????????????????????????????????????????????
	Urvillea_procumbens				???????????????????????????1??????????????????????????????????????????????TCGAAACCTG-CCTAGCAGAG-CGA-CCCGCGAACTCG-TTTCATA--CT---T-T-GGGCATCCACGTCGGC-TTTC----GCCCCGT-GGCTCCC---GT---C-G-CGTCCTCGAGGGGG-CACCAG----CTCCCTC--GAGGACT---GCAC-TAAC-AACGAA---CCCCGGCGCGGACTGCGCCAAGG--AAATCACAAC---GGGAGTGCGCTCTTTCGTCG-CCCCGGAAACGGTGCGCG----CCACGGAAGC-GGTGC--CTTCTTCTAT-----TATCC-ATAACGACTCTCGGCAACGGATATCTCGGCTCTCGCATCGATGAAGAACGTAGCGAAATGCGATACTTGGTGTGAATTGCAGAATCCCGTGAACCATCGAGTCTTTGAACGCAAGTTGCGCCCCAAGCCTTTAGGCCGAGGGCACGTCTGCCTGGGTGTCACGCATCGTTG--CCCCCCA--AACCC-AA--TCCCC-A-CAGC-GGGTGCGGG-CGTTGAT--GGGGGCGGACATTGGCCTCCCGTGCGG--CT-------CG-TT--------------CCCGCGGTTGGCCT--AAATACGAG-TCATCGGCAGC---GGAT-GCCGCGA--CGTTCGGTGGTGG--AAA----------GAAGCCCTCGAT-CTCGCGCC--GCGCGTGCGCTGCC------TCTCCAGGGCT-CAAC-AAGACCCTCCGAGCGCATTCTCGCCCAG---CG-G-GAACGCTCGCAT------CGCGACC???????????????????????????????????????????????????????????????????????????????????????????????????????????????????????????????????????????????????????????????????????????????????????????????????????????????????????????????????????????????????????????????????????????????????????????????????????????????????????????????????????????????????????????????????????????????????????????????????????????????????????????????????????????????????????????????????????????????????????????????????????????????????????????????????????????????????????????????????????????????????????????????????????????????????????????????????????????????????????????????????????????????????????????
	Urvillea_pterocarpa				???????????????????????????1????????????????????????????????????????????????????????-??TAGCAGAG-CGA-CCCGCGAACTCG-TTTCATA--CT---T-T-GGGCATCCACGTCGGC-TTTC----GCCCCGT-GGCTCCC---GT---C-G-CGTCCTCGAGGGGG-CACCAG----CTCCCTC--GAGGACT---GCAC-TAAC-AACGAA---CCCCGGCGCGGACTGCGCCAAGG--AAATCACAAC---GGGAGTGCGCTCTTTCGTCG-CCCCGGAAACGGTGCGCG----CCACGGAAGC-GGTGC--CTTCTTCTAT-----TATCC-ATAACGACTCTCGGCAACGGATATCTCGGCTCTCGCATCGATGAAGAACGTAGCGAAATGCGATACTTGGTGTGAATTGCAGAATCCCGTGAACCATCGAGTCTTTGAACGCAAGTTGCGCCCCAAGCCTTTAGGCCGAGGGCACGTCTGCCTGGGTGTCACGCATCGTTG--CCCCCCA--AACCC-AA--TCCCC-A-CAGC-GGGTGCGGG-CGTTGAT--GGGGGCGGACATTGGCCTCCCGTGCGG--CT-------CG-TT--------------CCCGCGGTTGGCCT--AAATACGAG-TCATCGGCAGC---GGAT-GCCGCGA--CGTTCGGTGGTGG--AAA----------GAAGCCCTCGAT-CTCGCGCC--GCGCGTGCGCTGCC------TCTCCAGGGCT-CAAC-AAGACCCTCCGAGCGCATTCTCGCCCAG---CG-G-GAACGCTCGCAT------CGCGACCCC??????????????????????????????GACTTAATTGGATTGAGCCTTGGTATGGAAACCTACTAAGTGATAACTTTCAAATTCAGAGAAACCCTGGAATAAAAAATGGGCAATCCTGAGCCAAATCCCGTTTTATGAAAACAAACAGAACAGGGGTTCAGAAAGTGAG-AAAAGGGATAGGTGCAGAGACTCAATGGAAGCTGTTCTAACAAATGGAGTTGACTTCTC----TTTTTTTTGT-----------AAAG-----ACAGTAAAATGA--ATCCTTCTATCGAATAGCGAAACTTCATAAAGGATGAAGGTTAAGTC-TATATA------CACTATGGATATGAAATGAAAAAGTATCTCAAAAAG-AACAAC-TAAAATCTGTATTTATTATTTACGTTAAT------------------A-AAAAAGCAAAAGAATTAATTGTTGTGAATCGC-----TTCCAAATTGAAGAAAGAATCGAATATTCATTGATCAAATCATTCACTCCATAATCTGATAGATCTTTTCTTTTGAAGACCTGATT-AATCGGACGAGAATAAAGATAGAGTCCCGTTCTACATGTCAATATCAATACCGGCAACAATGAAATTTATAGTAAGAGGAAAATCCGTCGACTTTAGAAATCGTGAGG
	Urvillea_rufescens				???????????????????????????1AAGTCGTAACAAGGTTTCCGTAGGTGAACCTGCGGAAGGATCATTGTCGAAACCTG-CCTAGCAGAG-CGA-CCCGCGAACTCG-TTTCCTA--CT-----TTGGGCATCCACGTCGGC-TTTT----GCCGCGT-GGATCCC---AT---C-GCCGTCCTCGAGCGGG-CACCAG----CTCTCTC--GCGGATT---GCAT-TAAC-AACAAA---CCCCGGCGCGGACTGCGCCAAGG--AAATCTCAAC---GGGAGTGCGCGCTTTCGTCG-CCCCGGAAACGGTGCGCG----TCACGTAAGC-GGTGC--CTTCTTCTAT-----TATCC-ATAACGACTCTCGGCAACGGATATCTCGGCTCTCGCATCGATGAAGAACGTAGCGAAATGCGATACTTGGTGTGAATTGCAGAATCCCGTGAACCATCGAGTCTTTGAACGCAAGTTGCGCCCTAAGCCTTTAGGCCGAGGGCACGTCTGCCTGGGTGTCACGCATCGTTGCCCCC---A--AGCCC-GA--TCCCC-A-TGGC-GGGTGCGGG-CATTGAT--GGGGGTGGAAATTGGCCTCCCGCGAGA--AT--------C-CT--------------CTCGTGGTTGGCCC--AAATACCAGTCTAGTGGCCGA---GAAT-GCTGCGG--CGTTTGGTGG------------------GAATCCTTCGAT-CTCACGTT--GCGCATCTGTCAAT------AGTAACAAGGT-------------------------------------------GATGCACTCATCGT---CGCGACCCC??????????????????????????????GACTTAATTGGATTGAGCCTTGGTATGGAAACCTACTAAGTGATAACTTTCAAATTCAGAGAAACCCTGGAATAAAAAATGGGCAATCCTGAGCCAAATCCCGTTTTATGAAAACAAACAGAACAGGGGTTCAGAAAGTGAG-AAAAGGGATAGGTGCAGAGACTCAATGGAAGCTGTTCTAACAAATGGAGTTGACTTCTC--T-TTTTTTTTGT-----------AAAG-----ACAGTAAAATGA--ATCCTTCTATCGAATAGCGAAACTTCATAAAGGATGAAGGTTAAGTC-TATATA------CACTATGGATATGAAATGAAAAAGTATCTCAAAAAG-AACAAC-TAAAATCTGTATTTATTATTTACGTTAAT------------------A-AAAAAGCAAAAGAATTAATTGTTGTGAATCGC-----TTCCAAATTGAAGAAAGAATCGAATATTCATTGATCAAATCATTCACTCCATAATCTGATAGATCGTTTCTTTTGAAGACCTGATT-AATCGGACGAGAATAAAGATAGAGTCCCGTTCTACATGTCAATATCAATACCGGCAACAATGAAATTTATAGTAAGAGGAAAATCCGTCGACTTTAGAAATCGTGAGG
	Urvillea_ulmacea_1				???????????????????????????1????????????????????????????????????????????????????????????????????????????????????????????????????????????????????????????????????????????????????????????????????????????????????????????????????????????????????????????????????????????????????????????????????????????????????????????????????????????????????????????????????????????????????????????????????????????????????????????????????????????????????????????????????????????????????????????????????????????????????????????????????????????????????????????????CCCCCA--AGCCC-AA--TCCCC-A-TAGC-GGGTGCGAG-CATTGAT--GGGGGCGGACATTGGCCTCCCGTGTGA--CT--------CGTT--------------CCCCCGGTTGGCTT--AAATACGAG-TCATCGGCAGC---GGAT-GCCGCGA--CGTTCGGTGGTGG--AAA----------GAAACCCTCGAT-CTCGCGTC--GCGCGTGCGCCGCC------TCTCCAAGGCT--CCAAGAGACCCTTGA-GCGTATTCTC--------------GAACGCTCGCAT------CGCGACCCCA????????????????????????????????????????????????????????????????????????????????????????????????????????????????????????????????????????????????????????????????????????????????????????????????????????????????????????????????????????????????????????????????????????????????????????????????????????????????????????????????????????????????????????????????????????????????????????????????????????????????????????????????????????????????????????????????????????????????????????????????????????????????????????????????????????????????????????????????????????????????????????????????????????????????????????????????????????????????????????????????????????????????????????
	Urvillea_ulmacea_2				???????????????????????????1AAGTCGTAACAAGGTTTCCGTAGGTGAACCTGCGGAAGGATCATTGTCGAAACCTG-CTTAGCAGAG-CAA-CCCGCGAACTCG-TTTCATAATTT-------GGGCATCCACGTTGGC-TTTC----GCCGCAT-GGATCCC---AT---C-GCCGTCCCCGAGGGGG-CACCAG----CTTCCTC--GTGGACT---GCAT-TAAC-AACAAA---CCCCGGCGCGGACTGCGCCAAGG--AAATCTCAAC---GGGAGTGCGCGCTTTCGTCG-CCCCGGAAACGGTGCGCG----TCACGGAAAC-GGTGC--CTTCTTCTAT-----TATCC-ATAACGACTCTCGGCAACGGATATCTCGGCTCTCGCATCGATGAAGAACGTAGCGAAATGCGATACTTGGTGTGAATTGCAGAATCCCGTGAACCATCGAGTCTTTGAACGCAAGTTGCGCCCCAAGCCTTTAGGCCGAGGGCACGTCTGCCTGGGTGTCACGCATCGTTGCCCCCA-----AGCCC-AA--TCCCC-A-TAGC-GGGTGCGAG-CATTGAT--GGGGGCGGACATTGGCCTCCCGTGTGA--CT--------YGTT--------------CCCCCGGTTGGCTT--AAATACGAG-TCATCGGCAGC---GGAT-GCCGCGA--CGTTCGGTGGTGG--AAA----------GAAACCCTCGAT-CTCGCGTC--GCGCGTGCGCCGCC------TCTCCAAGGCT--CCAAGAGACCCTTGA-GCGTATTCTC--------------GAACGCTCGCAT------CGCGACCCC??????????????????????????????GACTTAATTGGATTGAGCCTTGGTATGGAAACCTACTAAGTGATAACTTTCAAATTCAGAGAAACCCTGGAATAAAAAATGGGCAATCCTGAGCCAAATCCCGTTTTATGAAAACAAACAGAACAGGGGTTCAGAAAGTGAG-AAAAGGGATAGGTGCAGAGACTCAATGGAAGCTGTTCTAACAAATGGAGTTGACTTCTC--T-TTTTTTTTGT-----------AAAG-----ACAGTAAAATGA--ATCCTTCTATCGAATAGCGAAACTTCATAAAGGATGAAGGTTAAGTC-TATATA------CACTATGGATATGAAATGAAAAAGTATCTCAAAAAG-AACAAC-TAAAATCTGTATTTATTATTTACGTTAAT------------------A-AAAAAGCAAAAGAATTAATTGTTGTGAATCGC-----TTCCAAATTGAAGAAAGAATCGAATATTCATTGATCAAATCATTCACTCCATAATCTGATAGATCGTTTCTTTTGAAGACCTGATT-AATCGGACGAGAATAAAGATAGAGTCCCGTTCTACATGTCAATATCAATACCGGCAACAATGAAATTTATAGTAAGAGGAAAATCCGTCGACTTTAGAAATCGTGAGG
	Urvillea_ulmacea_3				???????????????????????????1AAGTCGTAACAAGGTTTCCGTAGGTGAACCTGCGGAAGGATCATTGTCGAAACCTG-CTTAGCAGAG-CAA-CCCGCGAACTCG-TTTCATAATTT-------GGGCATCCACGTTGGC-TTTC----GCCGCAT-GGATCCC---AT---C-GCCGTCCCCGAGGGGG-CACCAG----CTTCCTC--GTGGACT---GCAT-TAAC-AACAAA---CCCCGGCGCGGACTGCGCCAAGG--AAATCTCAAC---GGGAGTGCGCGCTTTCGTCG-CCCCGGAAACGGTGCGCG----TCACGGAAAC-GGTGC--CTTCTTCTAT-----TATCC-ATAACGACTCTCGGCAACGGATATCTCGGCTCTCGCATCGATGAAGAACGTAGCGAAATGCGATACTTGGTGTGAATTGCAGAATCCCGTGAACCATCGAGTCTTTGAACGCAAGTTGCGCCCCAAGCCTTTAGGCCGAGGGCACGTCTGCCTGGGTGTCACGCATCGTTGCCCCCA-----AGCCC-AA--TCCCC-A-TAGC-GGGTGCGAG-CATTGAT--GGGGGCGGACATTGGCCTCCCGTGTGA--CT--------YGTT--------------CCCCCGGTTGGCTT--AAATACGAG-TCATCGGCAGC---GGAT-GCCGCGA--CGTTCGGTGGTGG--AAA----------GAAACCCTCGAT-CTCGCGTC--GCGCGTGCGCCGCC------TCTCCAAGGCT--CCAAGAGACCCTTGA-GCGTATTCTC--------------GAACGCTCGCAT------CGCGACCCC??????????????????????????????GACTTAATTGGATTGAGCCTTGGTATGGAAACCTACTAAGTGATAACTTTCAAATTCAGAGAAACCCTGGAATAAAAAATGGGCAATCCTGAGCCAAATCCCGTTTTATGAAAACAAACAGAACAGGGGTTCAGAAAGTGAG-AAAAGGGATAGGTGCAGAGACTCAATGGAAGCTGTTCTAACAAATGGAGTTGACTTCTC--T-TTTTTTTTGT-----------AAAG-----ACAGTAAAATGA--ATCCTTCTATCGAATAGCGAAACTTCATAAAGGATGAAGGTTAAGTC-TATATA------CACTATGGATATGAAATGAAAAAGTATCTCAAAAAG-AACAAC-TAAAATCTGTATTTATTATTTACGTTAAT------------------A-AAAAAGCAAAAGAATTAATTGTTGTGAATCGC-----TTCCAAATTGAAGAAAGAATCGAATATTCATTGATCAAATCATTCACTCCATAATCTGATAGATCGTTTCTTTTGAAGACCTGATT-AATCGGACGAGAATAAAGATAGAGTCCCGTTCTACATGTCAATATCAATACCGGCAACAATGAAATTTATAGTAAGAGGAAAATCCGTCGACTTTAGAAATCGTGAGG
;
end;

begin mrbayes;

	charset anatomy = 1-28;
	charset its = 29-882;
	charset trnl = 883-1517;
	partition favored = 3:anatomy, its, trnl;
	set partition=favored;
	
	lset applyto=(1) coding=variable rates=lnorm;
	lset applyto=(2) nst=6 rates=gamma;
	lset applyto=(3) nst=6 rates=gamma;

	prset applyto=(all) ratepr=variable;
	unlink statefreq=(all) revmat=(all) shape=(all) pinvar=(all) tratio=(all);
	
	mcmc ngen=12000000 printfreq=100 samplefreq=1000 nruns=2 nchains=4 temp=0.02 Mcmcdiagn=YES append=no;
	sump Burninfrac=.25;
    sumt Burninfrac=.25;
    contype=allcompat;

end;
